# Supplementary material for: Preservation of protein clefts in comparative models
Source: BMC Struct Biol. 2008 Jan 16;8:2. doi: 10.1186/1472-6807-8-2 (PMC2249585; doi:10.1186/1472-6807-8-2)
Supplement: Additional file 5 — List of target-template pairs used. The columns in the file correspond to the: first four CATH[50] numbers of the template and to the CATH[50] codes of the target and template, respectively. [file 1472-6807-8-2-S5.GZ]

Archive with 1 entries (1 files):
- Taula1.txt
