# Supplementary material for: Preservation of protein clefts in comparative models
Source: BMC Struct Biol. 2008 Jan 16;8:2. doi: 10.1186/1472-6807-8-2 (PMC2249585; doi:10.1186/1472-6807-8-2)
Supplement: Additional file 5 — List of target-template pairs used. The columns in the file correspond to the: first four CATH[50] numbers of the template and to the CATH[50] codes of the target and template, respectively. [file 1472-6807-8-2-S5.GZ › Taula1.txt]

CATH		TARGET	TEMPLATE
1.10.1000.11	1ku1A02	1ku1A02
1.10.1000.11	1r8sE02	1ku1A02
1.10.1000.11	1r8sE02	1r8sE02
1.10.100.10	1zeiA00	1zeiA00
1.10.100.10	1zeiA00	3lriA00
1.10.100.10	3lriA00	3lriA00
1.10.10.10	1aoy000	1aoy000
1.10.10.10	1aoy000	1b6a002
1.10.10.10	1aoy000	1bjaA00
1.10.10.10	1aoy000	1bm9A00
1.10.10.10	1aoy000	1cf7B00
1.10.10.10	1aoy000	1d8jA00
1.10.10.10	1aoy000	1e17A00
1.10.10.10	1aoy000	1fnnB03
1.10.10.10	1aoy000	1fp2A02
1.10.10.10	1aoy000	1fshA00
1.10.10.10	1aoy000	1ft9A02
1.10.10.10	1aoy000	1fx7A01
1.10.10.10	1aoy000	1fy7A01
1.10.10.10	1aoy000	1ghc000
1.10.10.10	1aoy000	1gxqA00
1.10.10.10	1aoy000	1hkqA00
1.10.10.10	1aoy000	1hks000
1.10.10.10	1aoy000	1hsjA03
1.10.10.10	1aoy000	1hstA00
1.10.10.10	1aoy000	1in4A02
1.10.10.10	1aoy000	1jxsA00
1.10.10.10	1aoy000	1kq8A00
1.10.10.10	1aoy000	1kyzA01
1.10.10.10	1aoy000	1ldjA07
1.10.10.10	1aoy000	1mgtA02
1.10.10.10	1aoy000	1o7fA02
1.10.10.10	1aoy000	1on2A01
1.10.10.10	1aoy000	1opc000
1.10.10.10	1aoy000	1p4wA00
1.10.10.10	1aoy000	1p4xA01
1.10.10.10	1aoy000	1p4xA02
1.10.10.10	1aoy000	1p6rA00
1.10.10.10	1aoy000	1pueE00
1.10.10.10	1aoy000	1r1tA00
1.10.10.10	1aoy000	1r1uB00
1.10.10.10	1aoy000	1r7jA00
1.10.10.10	1aoy000	1repC02
1.10.10.10	1aoy000	1s7aA00
1.10.10.10	1aoy000	1s7oB00
1.10.10.10	1aoy000	1sfe002
1.10.10.10	1aoy000	1stzA01
1.10.10.10	1aoy000	1t0fA02
1.10.10.10	1aoy000	1t6sB01
1.10.10.10	1aoy000	1ub9A00
1.10.10.10	1aoy000	1ufmA00
1.10.10.10	1aoy000	1uhmA00
1.10.10.10	1aoy000	1v3fA00
1.10.10.10	1aoy000	1w4mA00
1.10.10.10	1aoy000	1xcbA01
1.10.10.10	1aoy000	1yqaA00
1.10.10.10	1aoy000	2hfh000
1.10.10.10	1aoy000	2sttA00
1.10.10.10	1b4aA01	1aoy000
1.10.10.10	1b4aA01	1b4aA01
1.10.10.10	1b4aA01	1b6a002
1.10.10.10	1b4aA01	1bby000
1.10.10.10	1b4aA01	1bjaA00
1.10.10.10	1b4aA01	1bm9A00
1.10.10.10	1b4aA01	1cf7B00
1.10.10.10	1b4aA01	1d3yA01
1.10.10.10	1b4aA01	1d8jA00
1.10.10.10	1b4aA01	1dp7P00
1.10.10.10	1b4aA01	1dpuA00
1.10.10.10	1b4aA01	1e17A00
1.10.10.10	1b4aA01	1fnnB03
1.10.10.10	1b4aA01	1fp2A02
1.10.10.10	1b4aA01	1fshA00
1.10.10.10	1b4aA01	1ft9A02
1.10.10.10	1b4aA01	1fx7A01
1.10.10.10	1b4aA01	1fy7A01
1.10.10.10	1b4aA01	1g4dA00
1.10.10.10	1b4aA01	1ghc000
1.10.10.10	1b4aA01	1gxqA00
1.10.10.10	1b4aA01	1hkqA00
1.10.10.10	1b4aA01	1hks000
1.10.10.10	1b4aA01	1hqcA03
1.10.10.10	1b4aA01	1hsjA03
1.10.10.10	1b4aA01	1hw1A01
1.10.10.10	1b4aA01	1in4A02
1.10.10.10	1b4aA01	1j5yA01
1.10.10.10	1b4aA01	1j9iA00
1.10.10.10	1b4aA01	1jgsA01
1.10.10.10	1b4aA01	1jhfA02
1.10.10.10	1b4aA01	1jxsA00
1.10.10.10	1b4aA01	1kq8A00
1.10.10.10	1b4aA01	1ku2A03
1.10.10.10	1b4aA01	1kyzA01
1.10.10.10	1b4aA01	1lddA00
1.10.10.10	1b4aA01	1ldjA06
1.10.10.10	1b4aA01	1ldjA07
1.10.10.10	1b4aA01	1lvaA03
1.10.10.10	1b4aA01	1lvaA04
1.10.10.10	1b4aA01	1mgtA02
1.10.10.10	1b4aA01	1mkmA01
1.10.10.10	1b4aA01	1o57A01
1.10.10.10	1b4aA01	1o7fA02
1.10.10.10	1b4aA01	1on2A01
1.10.10.10	1b4aA01	1opc000
1.10.10.10	1b4aA01	1oyiA00
1.10.10.10	1b4aA01	1p4wA00
1.10.10.10	1b4aA01	1p4xA01
1.10.10.10	1b4aA01	1p4xA02
1.10.10.10	1b4aA01	1p6rA00
1.10.10.10	1b4aA01	1pueE00
1.10.10.10	1b4aA01	1qbjC00
1.10.10.10	1b4aA01	1r1tA00
1.10.10.10	1b4aA01	1r1uB00
1.10.10.10	1b4aA01	1r7jA00
1.10.10.10	1b4aA01	1repC02
1.10.10.10	1b4aA01	1ri7A01
1.10.10.10	1b4aA01	1s7aA00
1.10.10.10	1b4aA01	1sfe002
1.10.10.10	1b4aA01	1stzA01
1.10.10.10	1b4aA01	1t0fA02
1.10.10.10	1b4aA01	1t6sB01
1.10.10.10	1b4aA01	1tns000
1.10.10.10	1b4aA01	1ub9A00
1.10.10.10	1b4aA01	1ufmA00
1.10.10.10	1b4aA01	1uhmA00
1.10.10.10	1b4aA01	1v3fA00
1.10.10.10	1b4aA01	1w4mA00
1.10.10.10	1b4aA01	1xcbA01
1.10.10.10	1b4aA01	1xgsA02
1.10.10.10	1b4aA01	1yqaA00
1.10.10.10	1b4aA01	2hfh000
1.10.10.10	1b4aA01	2sttA00
1.10.10.10	1b6a002	1aoy000
1.10.10.10	1b6a002	1b6a002
1.10.10.10	1b6a002	1bjaA00
1.10.10.10	1b6a002	1bm9A00
1.10.10.10	1b6a002	1cf7B00
1.10.10.10	1b6a002	1d3yA01
1.10.10.10	1b6a002	1d8jA00
1.10.10.10	1b6a002	1dp7P00
1.10.10.10	1b6a002	1e17A00
1.10.10.10	1b6a002	1fnnB03
1.10.10.10	1b6a002	1fp2A02
1.10.10.10	1b6a002	1fshA00
1.10.10.10	1b6a002	1ft9A02
1.10.10.10	1b6a002	1fy7A01
1.10.10.10	1b6a002	1g4dA00
1.10.10.10	1b6a002	1ghc000
1.10.10.10	1b6a002	1gxqA00
1.10.10.10	1b6a002	1hkqA00
1.10.10.10	1b6a002	1hks000
1.10.10.10	1b6a002	1hqcA03
1.10.10.10	1b6a002	1hstA00
1.10.10.10	1b6a002	1in4A02
1.10.10.10	1b6a002	1j9iA00
1.10.10.10	1b6a002	1jhfA02
1.10.10.10	1b6a002	1jxsA00
1.10.10.10	1b6a002	1kq8A00
1.10.10.10	1b6a002	1ku2A03
1.10.10.10	1b6a002	1kyzA01
1.10.10.10	1b6a002	1lddA00
1.10.10.10	1b6a002	1ldjA07
1.10.10.10	1b6a002	1lvaA04
1.10.10.10	1b6a002	1mgtA02
1.10.10.10	1b6a002	1mkmA01
1.10.10.10	1b6a002	1o57A01
1.10.10.10	1b6a002	1o7fA02
1.10.10.10	1b6a002	1opc000
1.10.10.10	1b6a002	1p4wA00
1.10.10.10	1b6a002	1p4xA01
1.10.10.10	1b6a002	1p4xA02
1.10.10.10	1b6a002	1p6rA00
1.10.10.10	1b6a002	1pueE00
1.10.10.10	1b6a002	1r1tA00
1.10.10.10	1b6a002	1r1uB00
1.10.10.10	1b6a002	1repC02
1.10.10.10	1b6a002	1ri7A01
1.10.10.10	1b6a002	1s7aA00
1.10.10.10	1b6a002	1s7oB00
1.10.10.10	1b6a002	1sfe002
1.10.10.10	1b6a002	1stzA01
1.10.10.10	1b6a002	1t0fA02
1.10.10.10	1b6a002	1t6sB01
1.10.10.10	1b6a002	1tns000
1.10.10.10	1b6a002	1ub9A00
1.10.10.10	1b6a002	1ufmA00
1.10.10.10	1b6a002	1uhmA00
1.10.10.10	1b6a002	1v3fA00
1.10.10.10	1b6a002	1w4mA00
1.10.10.10	1b6a002	1xgsA02
1.10.10.10	1b6a002	1yqaA00
1.10.10.10	1b6a002	2hfh000
1.10.10.10	1b6a002	2sttA00
1.10.10.10	1bby000	1aoy000
1.10.10.10	1bby000	1b6a002
1.10.10.10	1bby000	1bby000
1.10.10.10	1bby000	1bjaA00
1.10.10.10	1bby000	1bm9A00
1.10.10.10	1bby000	1d3yA01
1.10.10.10	1bby000	1d8jA00
1.10.10.10	1bby000	1dp7P00
1.10.10.10	1bby000	1e17A00
1.10.10.10	1bby000	1fnnB03
1.10.10.10	1bby000	1fp2A02
1.10.10.10	1bby000	1fshA00
1.10.10.10	1bby000	1ft9A02
1.10.10.10	1bby000	1fx7A01
1.10.10.10	1bby000	1g4dA00
1.10.10.10	1bby000	1ghc000
1.10.10.10	1bby000	1gxqA00
1.10.10.10	1bby000	1hkqA00
1.10.10.10	1bby000	1hks000
1.10.10.10	1bby000	1hqcA03
1.10.10.10	1bby000	1hsjA03
1.10.10.10	1bby000	1hstA00
1.10.10.10	1bby000	1hw1A01
1.10.10.10	1bby000	1in4A02
1.10.10.10	1bby000	1jgsA01
1.10.10.10	1bby000	1jhfA02
1.10.10.10	1bby000	1jxsA00
1.10.10.10	1bby000	1kq8A00
1.10.10.10	1bby000	1ku2A03
1.10.10.10	1bby000	1kyzA01
1.10.10.10	1bby000	1lddA00
1.10.10.10	1bby000	1ldjA06
1.10.10.10	1bby000	1ldjA07
1.10.10.10	1bby000	1o57A01
1.10.10.10	1bby000	1o7fA02
1.10.10.10	1bby000	1on2A01
1.10.10.10	1bby000	1opc000
1.10.10.10	1bby000	1oyiA00
1.10.10.10	1bby000	1p4wA00
1.10.10.10	1bby000	1p4xA01
1.10.10.10	1bby000	1p4xA02
1.10.10.10	1bby000	1p6rA00
1.10.10.10	1bby000	1pueE00
1.10.10.10	1bby000	1r1tA00
1.10.10.10	1bby000	1r1uB00
1.10.10.10	1bby000	1r7jA00
1.10.10.10	1bby000	1repC02
1.10.10.10	1bby000	1s7aA00
1.10.10.10	1bby000	1s7oB00
1.10.10.10	1bby000	1sfe002
1.10.10.10	1bby000	1stzA01
1.10.10.10	1bby000	1t0fA02
1.10.10.10	1bby000	1t6sB01
1.10.10.10	1bby000	1tns000
1.10.10.10	1bby000	1ub9A00
1.10.10.10	1bby000	1ufmA00
1.10.10.10	1bby000	1uhmA00
1.10.10.10	1bby000	1v3fA00
1.10.10.10	1bby000	1w4mA00
1.10.10.10	1bby000	1xgsA02
1.10.10.10	1bby000	1yqaA00
1.10.10.10	1bby000	2hfh000
1.10.10.10	1bby000	2sttA00
1.10.10.10	1bjaA00	1bjaA00
1.10.10.10	1bjaA00	1bm9A00
1.10.10.10	1bjaA00	1fnnB03
1.10.10.10	1bjaA00	1gxqA00
1.10.10.10	1bjaA00	1hkqA00
1.10.10.10	1bjaA00	1hks000
1.10.10.10	1bjaA00	1jxsA00
1.10.10.10	1bjaA00	1kyzA01
1.10.10.10	1bjaA00	1ldjA07
1.10.10.10	1bjaA00	1o7fA02
1.10.10.10	1bjaA00	1opc000
1.10.10.10	1bjaA00	1p4xA01
1.10.10.10	1bjaA00	1p4xA02
1.10.10.10	1bjaA00	1pueE00
1.10.10.10	1bjaA00	1r1tA00
1.10.10.10	1bjaA00	1repC02
1.10.10.10	1bjaA00	1s7aA00
1.10.10.10	1bjaA00	1s7oB00
1.10.10.10	1bjaA00	1t0fA02
1.10.10.10	1bjaA00	1ub9A00
1.10.10.10	1bjaA00	1v3fA00
1.10.10.10	1bjaA00	1w4mA00
1.10.10.10	1bjaA00	2sttA00
1.10.10.10	1bm9A00	1bm9A00
1.10.10.10	1bm9A00	1e17A00
1.10.10.10	1bm9A00	1fp2A02
1.10.10.10	1bm9A00	1gxqA00
1.10.10.10	1bm9A00	1hkqA00
1.10.10.10	1bm9A00	1hks000
1.10.10.10	1bm9A00	1o7fA02
1.10.10.10	1bm9A00	1p4xA01
1.10.10.10	1bm9A00	1p4xA02
1.10.10.10	1bm9A00	1s7aA00
1.10.10.10	1bm9A00	1stzA01
1.10.10.10	1bm9A00	1ub9A00
1.10.10.10	1bm9A00	1v3fA00
1.10.10.10	1bm9A00	1w4mA00
1.10.10.10	1bm9A00	2sttA00
1.10.10.10	1cf7B00	1bjaA00
1.10.10.10	1cf7B00	1bm9A00
1.10.10.10	1cf7B00	1cf7B00
1.10.10.10	1cf7B00	1d8jA00
1.10.10.10	1cf7B00	1e17A00
1.10.10.10	1cf7B00	1fnnB03
1.10.10.10	1cf7B00	1fp2A02
1.10.10.10	1cf7B00	1fshA00
1.10.10.10	1cf7B00	1fy7A01
1.10.10.10	1cf7B00	1gxqA00
1.10.10.10	1cf7B00	1hkqA00
1.10.10.10	1cf7B00	1hks000
1.10.10.10	1cf7B00	1hsjA03
1.10.10.10	1cf7B00	1jxsA00
1.10.10.10	1cf7B00	1kyzA01
1.10.10.10	1cf7B00	1ldjA07
1.10.10.10	1cf7B00	1mgtA02
1.10.10.10	1cf7B00	1o7fA02
1.10.10.10	1cf7B00	1opc000
1.10.10.10	1cf7B00	1p4wA00
1.10.10.10	1cf7B00	1p4xA01
1.10.10.10	1cf7B00	1p4xA02
1.10.10.10	1cf7B00	1p6rA00
1.10.10.10	1cf7B00	1pueE00
1.10.10.10	1cf7B00	1r1tA00
1.10.10.10	1cf7B00	1r1uB00
1.10.10.10	1cf7B00	1r7jA00
1.10.10.10	1cf7B00	1repC02
1.10.10.10	1cf7B00	1s7aA00
1.10.10.10	1cf7B00	1s7oB00
1.10.10.10	1cf7B00	1sfe002
1.10.10.10	1cf7B00	1stzA01
1.10.10.10	1cf7B00	1t0fA02
1.10.10.10	1cf7B00	1t6sB01
1.10.10.10	1cf7B00	1ub9A00
1.10.10.10	1cf7B00	1ufmA00
1.10.10.10	1cf7B00	1uhmA00
1.10.10.10	1cf7B00	1v3fA00
1.10.10.10	1cf7B00	1w4mA00
1.10.10.10	1cf7B00	1xgsA02
1.10.10.10	1cf7B00	1yqaA00
1.10.10.10	1cf7B00	2hfh000
1.10.10.10	1cf7B00	2sttA00
1.10.10.10	1d3yA01	1b6a002
1.10.10.10	1d3yA01	1bjaA00
1.10.10.10	1d3yA01	1bm9A00
1.10.10.10	1d3yA01	1cf7B00
1.10.10.10	1d3yA01	1d3yA01
1.10.10.10	1d3yA01	1d8jA00
1.10.10.10	1d3yA01	1dp7P00
1.10.10.10	1d3yA01	1dpuA00
1.10.10.10	1d3yA01	1e17A00
1.10.10.10	1d3yA01	1fnnB03
1.10.10.10	1d3yA01	1fp2A02
1.10.10.10	1d3yA01	1fshA00
1.10.10.10	1d3yA01	1ft9A02
1.10.10.10	1d3yA01	1fx7A01
1.10.10.10	1d3yA01	1fy7A01
1.10.10.10	1d3yA01	1ghc000
1.10.10.10	1d3yA01	1gxqA00
1.10.10.10	1d3yA01	1hkqA00
1.10.10.10	1d3yA01	1hks000
1.10.10.10	1d3yA01	1hqcA03
1.10.10.10	1d3yA01	1hsjA03
1.10.10.10	1d3yA01	1hstA00
1.10.10.10	1d3yA01	1hw1A01
1.10.10.10	1d3yA01	1in4A02
1.10.10.10	1d3yA01	1j9iA00
1.10.10.10	1d3yA01	1jgsA01
1.10.10.10	1d3yA01	1jhfA02
1.10.10.10	1d3yA01	1jxsA00
1.10.10.10	1d3yA01	1k78I00
1.10.10.10	1d3yA01	1kq8A00
1.10.10.10	1d3yA01	1kyzA01
1.10.10.10	1d3yA01	1lddA00
1.10.10.10	1d3yA01	1ldjA07
1.10.10.10	1d3yA01	1mgtA02
1.10.10.10	1d3yA01	1o57A01
1.10.10.10	1d3yA01	1o7fA02
1.10.10.10	1d3yA01	1on2A01
1.10.10.10	1d3yA01	1opc000
1.10.10.10	1d3yA01	1p4wA00
1.10.10.10	1d3yA01	1p4xA01
1.10.10.10	1d3yA01	1p4xA02
1.10.10.10	1d3yA01	1p6rA00
1.10.10.10	1d3yA01	1pueE00
1.10.10.10	1d3yA01	1r1tA00
1.10.10.10	1d3yA01	1r1uB00
1.10.10.10	1d3yA01	1r7jA00
1.10.10.10	1d3yA01	1repC02
1.10.10.10	1d3yA01	1s7aA00
1.10.10.10	1d3yA01	1s7oB00
1.10.10.10	1d3yA01	1sfe002
1.10.10.10	1d3yA01	1stzA01
1.10.10.10	1d3yA01	1t0fA02
1.10.10.10	1d3yA01	1t6sB01
1.10.10.10	1d3yA01	1tns000
1.10.10.10	1d3yA01	1ub9A00
1.10.10.10	1d3yA01	1ufmA00
1.10.10.10	1d3yA01	1uhmA00
1.10.10.10	1d3yA01	1v3fA00
1.10.10.10	1d3yA01	1w4mA00
1.10.10.10	1d3yA01	1xgsA02
1.10.10.10	1d3yA01	1yqaA00
1.10.10.10	1d3yA01	2hfh000
1.10.10.10	1d3yA01	2sttA00
1.10.10.10	1d8jA00	1b6a002
1.10.10.10	1d8jA00	1bjaA00
1.10.10.10	1d8jA00	1bm9A00
1.10.10.10	1d8jA00	1cf7B00
1.10.10.10	1d8jA00	1d3yA01
1.10.10.10	1d8jA00	1d8jA00
1.10.10.10	1d8jA00	1e17A00
1.10.10.10	1d8jA00	1fnnB03
1.10.10.10	1d8jA00	1fshA00
1.10.10.10	1d8jA00	1ft9A02
1.10.10.10	1d8jA00	1fx7A01
1.10.10.10	1d8jA00	1fy7A01
1.10.10.10	1d8jA00	1ghc000
1.10.10.10	1d8jA00	1gxqA00
1.10.10.10	1d8jA00	1hkqA00
1.10.10.10	1d8jA00	1hks000
1.10.10.10	1d8jA00	1hsjA03
1.10.10.10	1d8jA00	1jgsA01
1.10.10.10	1d8jA00	1jxsA00
1.10.10.10	1d8jA00	1kyzA01
1.10.10.10	1d8jA00	1ldjA07
1.10.10.10	1d8jA00	1mgtA02
1.10.10.10	1d8jA00	1o7fA02
1.10.10.10	1d8jA00	1oyiA00
1.10.10.10	1d8jA00	1p4wA00
1.10.10.10	1d8jA00	1p4xA01
1.10.10.10	1d8jA00	1p4xA02
1.10.10.10	1d8jA00	1p6rA00
1.10.10.10	1d8jA00	1pueE00
1.10.10.10	1d8jA00	1r1tA00
1.10.10.10	1d8jA00	1r1uB00
1.10.10.10	1d8jA00	1r7jA00
1.10.10.10	1d8jA00	1repC02
1.10.10.10	1d8jA00	1s7aA00
1.10.10.10	1d8jA00	1stzA01
1.10.10.10	1d8jA00	1t0fA02
1.10.10.10	1d8jA00	1t6sB01
1.10.10.10	1d8jA00	1ub9A00
1.10.10.10	1d8jA00	1ufmA00
1.10.10.10	1d8jA00	1v3fA00
1.10.10.10	1d8jA00	1w4mA00
1.10.10.10	1d8jA00	1xgsA02
1.10.10.10	1d8jA00	1yqaA00
1.10.10.10	1d8jA00	2hfh000
1.10.10.10	1d8jA00	2sttA00
1.10.10.10	1dp7P00	1aoy000
1.10.10.10	1dp7P00	1b6a002
1.10.10.10	1dp7P00	1bjaA00
1.10.10.10	1dp7P00	1bm9A00
1.10.10.10	1dp7P00	1cf7B00
1.10.10.10	1dp7P00	1d8jA00
1.10.10.10	1dp7P00	1dp7P00
1.10.10.10	1dp7P00	1e17A00
1.10.10.10	1dp7P00	1fnnB03
1.10.10.10	1dp7P00	1fp2A02
1.10.10.10	1dp7P00	1fshA00
1.10.10.10	1dp7P00	1ft9A02
1.10.10.10	1dp7P00	1fy7A01
1.10.10.10	1dp7P00	1ghc000
1.10.10.10	1dp7P00	1gxqA00
1.10.10.10	1dp7P00	1hkqA00
1.10.10.10	1dp7P00	1hks000
1.10.10.10	1dp7P00	1hqcA03
1.10.10.10	1dp7P00	1hsjA03
1.10.10.10	1dp7P00	1hw1A01
1.10.10.10	1dp7P00	1j5yA01
1.10.10.10	1dp7P00	1j9iA00
1.10.10.10	1dp7P00	1jgsA01
1.10.10.10	1dp7P00	1jxsA00
1.10.10.10	1dp7P00	1kq8A00
1.10.10.10	1dp7P00	1kyzA01
1.10.10.10	1dp7P00	1ldjA07
1.10.10.10	1dp7P00	1mgtA02
1.10.10.10	1dp7P00	1o57A01
1.10.10.10	1dp7P00	1o7fA02
1.10.10.10	1dp7P00	1opc000
1.10.10.10	1dp7P00	1p4wA00
1.10.10.10	1dp7P00	1p4xA01
1.10.10.10	1dp7P00	1p4xA02
1.10.10.10	1dp7P00	1p6rA00
1.10.10.10	1dp7P00	1pueE00
1.10.10.10	1dp7P00	1r1tA00
1.10.10.10	1dp7P00	1r1uB00
1.10.10.10	1dp7P00	1r7jA00
1.10.10.10	1dp7P00	1repC02
1.10.10.10	1dp7P00	1s7aA00
1.10.10.10	1dp7P00	1s7oB00
1.10.10.10	1dp7P00	1sfe002
1.10.10.10	1dp7P00	1stzA01
1.10.10.10	1dp7P00	1t0fA02
1.10.10.10	1dp7P00	1t6sB01
1.10.10.10	1dp7P00	1tns000
1.10.10.10	1dp7P00	1ub9A00
1.10.10.10	1dp7P00	1ufmA00
1.10.10.10	1dp7P00	1uhmA00
1.10.10.10	1dp7P00	1v3fA00
1.10.10.10	1dp7P00	1w4mA00
1.10.10.10	1dp7P00	1xgsA02
1.10.10.10	1dp7P00	1yqaA00
1.10.10.10	1dp7P00	2hfh000
1.10.10.10	1dp7P00	2sttA00
1.10.10.10	1dpuA00	1aoy000
1.10.10.10	1dpuA00	1b4aA01
1.10.10.10	1dpuA00	1b6a002
1.10.10.10	1dpuA00	1bby000
1.10.10.10	1dpuA00	1bjaA00
1.10.10.10	1dpuA00	1bm9A00
1.10.10.10	1dpuA00	1cf7B00
1.10.10.10	1dpuA00	1d3yA01
1.10.10.10	1dpuA00	1d8jA00
1.10.10.10	1dpuA00	1dp7P00
1.10.10.10	1dpuA00	1dpuA00
1.10.10.10	1dpuA00	1e17A00
1.10.10.10	1dpuA00	1fnnB03
1.10.10.10	1dpuA00	1fp2A02
1.10.10.10	1dpuA00	1fshA00
1.10.10.10	1dpuA00	1ft9A02
1.10.10.10	1dpuA00	1fx7A01
1.10.10.10	1dpuA00	1fy7A01
1.10.10.10	1dpuA00	1g4dA00
1.10.10.10	1dpuA00	1ghc000
1.10.10.10	1dpuA00	1gxqA00
1.10.10.10	1dpuA00	1hkqA00
1.10.10.10	1dpuA00	1hks000
1.10.10.10	1dpuA00	1hqcA03
1.10.10.10	1dpuA00	1hsjA03
1.10.10.10	1dpuA00	1hstA00
1.10.10.10	1dpuA00	1hw1A01
1.10.10.10	1dpuA00	1in4A02
1.10.10.10	1dpuA00	1j5yA01
1.10.10.10	1dpuA00	1j9iA00
1.10.10.10	1dpuA00	1jgsA01
1.10.10.10	1dpuA00	1jhfA02
1.10.10.10	1dpuA00	1jxsA00
1.10.10.10	1dpuA00	1kq8A00
1.10.10.10	1dpuA00	1kyzA01
1.10.10.10	1dpuA00	1lddA00
1.10.10.10	1dpuA00	1ldjA07
1.10.10.10	1dpuA00	1mgtA02
1.10.10.10	1dpuA00	1o57A01
1.10.10.10	1dpuA00	1o7fA02
1.10.10.10	1dpuA00	1on2A01
1.10.10.10	1dpuA00	1p4wA00
1.10.10.10	1dpuA00	1p4xA01
1.10.10.10	1dpuA00	1p4xA02
1.10.10.10	1dpuA00	1p6rA00
1.10.10.10	1dpuA00	1pueE00
1.10.10.10	1dpuA00	1qbjC00
1.10.10.10	1dpuA00	1r1tA00
1.10.10.10	1dpuA00	1r1uB00
1.10.10.10	1dpuA00	1r7jA00
1.10.10.10	1dpuA00	1repC02
1.10.10.10	1dpuA00	1s7aA00
1.10.10.10	1dpuA00	1sfe002
1.10.10.10	1dpuA00	1stzA01
1.10.10.10	1dpuA00	1t0fA02
1.10.10.10	1dpuA00	1t6sB01
1.10.10.10	1dpuA00	1tns000
1.10.10.10	1dpuA00	1ub9A00
1.10.10.10	1dpuA00	1ufmA00
1.10.10.10	1dpuA00	1uhmA00
1.10.10.10	1dpuA00	1v3fA00
1.10.10.10	1dpuA00	1w4mA00
1.10.10.10	1dpuA00	1xcbA01
1.10.10.10	1dpuA00	1xgsA02
1.10.10.10	1dpuA00	1yqaA00
1.10.10.10	1dpuA00	2hfh000
1.10.10.10	1dpuA00	2sttA00
1.10.10.10	1e17A00	1bm9A00
1.10.10.10	1e17A00	1e17A00
1.10.10.10	1e17A00	1fnnB03
1.10.10.10	1e17A00	1fp2A02
1.10.10.10	1e17A00	1fshA00
1.10.10.10	1e17A00	1gxqA00
1.10.10.10	1e17A00	1hkqA00
1.10.10.10	1e17A00	1hks000
1.10.10.10	1e17A00	1kyzA01
1.10.10.10	1e17A00	1ldjA07
1.10.10.10	1e17A00	1o7fA02
1.10.10.10	1e17A00	1opc000
1.10.10.10	1e17A00	1p4xA01
1.10.10.10	1e17A00	1p4xA02
1.10.10.10	1e17A00	1r1tA00
1.10.10.10	1e17A00	1r1uB00
1.10.10.10	1e17A00	1r7jA00
1.10.10.10	1e17A00	1repC02
1.10.10.10	1e17A00	1s7aA00
1.10.10.10	1e17A00	1t0fA02
1.10.10.10	1e17A00	1t6sB01
1.10.10.10	1e17A00	1ub9A00
1.10.10.10	1e17A00	1v3fA00
1.10.10.10	1e17A00	1w4mA00
1.10.10.10	1e17A00	1yqaA00
1.10.10.10	1e17A00	2sttA00
1.10.10.10	1fnnB03	1bjaA00
1.10.10.10	1fnnB03	1bm9A00
1.10.10.10	1fnnB03	1fnnB03
1.10.10.10	1fnnB03	1fp2A02
1.10.10.10	1fnnB03	1gxqA00
1.10.10.10	1fnnB03	1hkqA00
1.10.10.10	1fnnB03	1hks000
1.10.10.10	1fnnB03	1jxsA00
1.10.10.10	1fnnB03	1kyzA01
1.10.10.10	1fnnB03	1ldjA07
1.10.10.10	1fnnB03	1o7fA02
1.10.10.10	1fnnB03	1p4wA00
1.10.10.10	1fnnB03	1p4xA01
1.10.10.10	1fnnB03	1p4xA02
1.10.10.10	1fnnB03	1pueE00
1.10.10.10	1fnnB03	1r1tA00
1.10.10.10	1fnnB03	1r1uB00
1.10.10.10	1fnnB03	1repC02
1.10.10.10	1fnnB03	1s7aA00
1.10.10.10	1fnnB03	1s7oB00
1.10.10.10	1fnnB03	1t6sB01
1.10.10.10	1fnnB03	1ub9A00
1.10.10.10	1fnnB03	1ufmA00
1.10.10.10	1fnnB03	1v3fA00
1.10.10.10	1fnnB03	1w4mA00
1.10.10.10	1fnnB03	2hfh000
1.10.10.10	1fnnB03	2sttA00
1.10.10.10	1fp2A02	1aoy000
1.10.10.10	1fp2A02	1bjaA00
1.10.10.10	1fp2A02	1bm9A00
1.10.10.10	1fp2A02	1cf7B00
1.10.10.10	1fp2A02	1dp7P00
1.10.10.10	1fp2A02	1e17A00
1.10.10.10	1fp2A02	1fnnB03
1.10.10.10	1fp2A02	1fp2A02
1.10.10.10	1fp2A02	1fshA00
1.10.10.10	1fp2A02	1ghc000
1.10.10.10	1fp2A02	1gxqA00
1.10.10.10	1fp2A02	1hkqA00
1.10.10.10	1fp2A02	1hks000
1.10.10.10	1fp2A02	1hqcA03
1.10.10.10	1fp2A02	1hsjA03
1.10.10.10	1fp2A02	1hw1A01
1.10.10.10	1fp2A02	1jxsA00
1.10.10.10	1fp2A02	1kyzA01
1.10.10.10	1fp2A02	1ldjA07
1.10.10.10	1fp2A02	1o7fA02
1.10.10.10	1fp2A02	1opc000
1.10.10.10	1fp2A02	1p4xA01
1.10.10.10	1fp2A02	1p4xA02
1.10.10.10	1fp2A02	1p6rA00
1.10.10.10	1fp2A02	1pueE00
1.10.10.10	1fp2A02	1r1tA00
1.10.10.10	1fp2A02	1r1uB00
1.10.10.10	1fp2A02	1r7jA00
1.10.10.10	1fp2A02	1repC02
1.10.10.10	1fp2A02	1s7aA00
1.10.10.10	1fp2A02	1s7oB00
1.10.10.10	1fp2A02	1sfe002
1.10.10.10	1fp2A02	1stzA01
1.10.10.10	1fp2A02	1t0fA02
1.10.10.10	1fp2A02	1t6sB01
1.10.10.10	1fp2A02	1ub9A00
1.10.10.10	1fp2A02	1ufmA00
1.10.10.10	1fp2A02	1v3fA00
1.10.10.10	1fp2A02	1w4mA00
1.10.10.10	1fp2A02	1yqaA00
1.10.10.10	1fp2A02	2hfh000
1.10.10.10	1fp2A02	2sttA00
1.10.10.10	1fshA00	1b6a002
1.10.10.10	1fshA00	1bjaA00
1.10.10.10	1fshA00	1bm9A00
1.10.10.10	1fshA00	1fnnB03
1.10.10.10	1fshA00	1fp2A02
1.10.10.10	1fshA00	1fshA00
1.10.10.10	1fshA00	1gxqA00
1.10.10.10	1fshA00	1hkqA00
1.10.10.10	1fshA00	1hks000
1.10.10.10	1fshA00	1jxsA00
1.10.10.10	1fshA00	1kyzA01
1.10.10.10	1fshA00	1ldjA07
1.10.10.10	1fshA00	1o7fA02
1.10.10.10	1fshA00	1opc000
1.10.10.10	1fshA00	1p4wA00
1.10.10.10	1fshA00	1p4xA01
1.10.10.10	1fshA00	1p4xA02
1.10.10.10	1fshA00	1p6rA00
1.10.10.10	1fshA00	1r1tA00
1.10.10.10	1fshA00	1r1uB00
1.10.10.10	1fshA00	1r7jA00
1.10.10.10	1fshA00	1s7aA00
1.10.10.10	1fshA00	1s7oB00
1.10.10.10	1fshA00	1t0fA02
1.10.10.10	1fshA00	1t6sB01
1.10.10.10	1fshA00	1ub9A00
1.10.10.10	1fshA00	1v3fA00
1.10.10.10	1fshA00	1w4mA00
1.10.10.10	1fshA00	2hfh000
1.10.10.10	1fshA00	2sttA00
1.10.10.10	1ft9A02	1aoy000
1.10.10.10	1ft9A02	1b6a002
1.10.10.10	1ft9A02	1bjaA00
1.10.10.10	1ft9A02	1bm9A00
1.10.10.10	1ft9A02	1cf7B00
1.10.10.10	1ft9A02	1d3yA01
1.10.10.10	1ft9A02	1d8jA00
1.10.10.10	1ft9A02	1dp7P00
1.10.10.10	1ft9A02	1e17A00
1.10.10.10	1ft9A02	1fnnB03
1.10.10.10	1ft9A02	1fp2A02
1.10.10.10	1ft9A02	1fshA00
1.10.10.10	1ft9A02	1ft9A02
1.10.10.10	1ft9A02	1fy7A01
1.10.10.10	1ft9A02	1gxqA00
1.10.10.10	1ft9A02	1hkqA00
1.10.10.10	1ft9A02	1hks000
1.10.10.10	1ft9A02	1hqcA03
1.10.10.10	1ft9A02	1hsjA03
1.10.10.10	1ft9A02	1in4A02
1.10.10.10	1ft9A02	1jxsA00
1.10.10.10	1ft9A02	1kq8A00
1.10.10.10	1ft9A02	1kyzA01
1.10.10.10	1ft9A02	1ldjA06
1.10.10.10	1ft9A02	1ldjA07
1.10.10.10	1ft9A02	1mgtA02
1.10.10.10	1ft9A02	1o7fA02
1.10.10.10	1ft9A02	1opc000
1.10.10.10	1ft9A02	1p4wA00
1.10.10.10	1ft9A02	1p4xA01
1.10.10.10	1ft9A02	1p4xA02
1.10.10.10	1ft9A02	1pueE00
1.10.10.10	1ft9A02	1r1tA00
1.10.10.10	1ft9A02	1r1uB00
1.10.10.10	1ft9A02	1r7jA00
1.10.10.10	1ft9A02	1repC02
1.10.10.10	1ft9A02	1s7aA00
1.10.10.10	1ft9A02	1s7oB00
1.10.10.10	1ft9A02	1sfe002
1.10.10.10	1ft9A02	1stzA01
1.10.10.10	1ft9A02	1t0fA02
1.10.10.10	1ft9A02	1t6sB01
1.10.10.10	1ft9A02	1ub9A00
1.10.10.10	1ft9A02	1ufmA00
1.10.10.10	1ft9A02	1v3fA00
1.10.10.10	1ft9A02	1w4mA00
1.10.10.10	1ft9A02	1xcbA01
1.10.10.10	1ft9A02	1yqaA00
1.10.10.10	1ft9A02	2hfh000
1.10.10.10	1ft9A02	2sttA00
1.10.10.10	1fx7A01	1aoy000
1.10.10.10	1fx7A01	1b6a002
1.10.10.10	1fx7A01	1bby000
1.10.10.10	1fx7A01	1bjaA00
1.10.10.10	1fx7A01	1bm9A00
1.10.10.10	1fx7A01	1cf7B00
1.10.10.10	1fx7A01	1d3yA01
1.10.10.10	1fx7A01	1d8jA00
1.10.10.10	1fx7A01	1dp7P00
1.10.10.10	1fx7A01	1dpuA00
1.10.10.10	1fx7A01	1e17A00
1.10.10.10	1fx7A01	1fnnB03
1.10.10.10	1fx7A01	1fp2A02
1.10.10.10	1fx7A01	1fshA00
1.10.10.10	1fx7A01	1ft9A02
1.10.10.10	1fx7A01	1fx7A01
1.10.10.10	1fx7A01	1fy7A01
1.10.10.10	1fx7A01	1g4dA00
1.10.10.10	1fx7A01	1ghc000
1.10.10.10	1fx7A01	1gxqA00
1.10.10.10	1fx7A01	1hkqA00
1.10.10.10	1fx7A01	1hks000
1.10.10.10	1fx7A01	1hqcA03
1.10.10.10	1fx7A01	1hsjA03
1.10.10.10	1fx7A01	1hstA00
1.10.10.10	1fx7A01	1hw1A01
1.10.10.10	1fx7A01	1in4A02
1.10.10.10	1fx7A01	1j9iA00
1.10.10.10	1fx7A01	1jgsA01
1.10.10.10	1fx7A01	1jhfA02
1.10.10.10	1fx7A01	1jxsA00
1.10.10.10	1fx7A01	1kq8A00
1.10.10.10	1fx7A01	1kyzA01
1.10.10.10	1fx7A01	1lddA00
1.10.10.10	1fx7A01	1ldjA07
1.10.10.10	1fx7A01	1lvaA04
1.10.10.10	1fx7A01	1mgtA02
1.10.10.10	1fx7A01	1mkmA01
1.10.10.10	1fx7A01	1o57A01
1.10.10.10	1fx7A01	1o7fA02
1.10.10.10	1fx7A01	1p4wA00
1.10.10.10	1fx7A01	1p4xA01
1.10.10.10	1fx7A01	1p4xA02
1.10.10.10	1fx7A01	1p6rA00
1.10.10.10	1fx7A01	1pueE00
1.10.10.10	1fx7A01	1qbjC00
1.10.10.10	1fx7A01	1r1tA00
1.10.10.10	1fx7A01	1r1uB00
1.10.10.10	1fx7A01	1r7jA00
1.10.10.10	1fx7A01	1repC02
1.10.10.10	1fx7A01	1ri7A01
1.10.10.10	1fx7A01	1s7aA00
1.10.10.10	1fx7A01	1s7oB00
1.10.10.10	1fx7A01	1sfe002
1.10.10.10	1fx7A01	1stzA01
1.10.10.10	1fx7A01	1t0fA02
1.10.10.10	1fx7A01	1t6sB01
1.10.10.10	1fx7A01	1tns000
1.10.10.10	1fx7A01	1ub9A00
1.10.10.10	1fx7A01	1ufmA00
1.10.10.10	1fx7A01	1uhmA00
1.10.10.10	1fx7A01	1v3fA00
1.10.10.10	1fx7A01	1w4mA00
1.10.10.10	1fx7A01	1xcbA01
1.10.10.10	1fx7A01	1xgsA02
1.10.10.10	1fx7A01	1yqaA00
1.10.10.10	1fx7A01	2hfh000
1.10.10.10	1fx7A01	2sttA00
1.10.10.10	1fy7A01	1bjaA00
1.10.10.10	1fy7A01	1bm9A00
1.10.10.10	1fy7A01	1fnnB03
1.10.10.10	1fy7A01	1fp2A02
1.10.10.10	1fy7A01	1fshA00
1.10.10.10	1fy7A01	1fy7A01
1.10.10.10	1fy7A01	1gxqA00
1.10.10.10	1fy7A01	1hkqA00
1.10.10.10	1fy7A01	1hks000
1.10.10.10	1fy7A01	1jxsA00
1.10.10.10	1fy7A01	1kyzA01
1.10.10.10	1fy7A01	1ldjA07
1.10.10.10	1fy7A01	1mgtA02
1.10.10.10	1fy7A01	1o7fA02
1.10.10.10	1fy7A01	1opc000
1.10.10.10	1fy7A01	1p4wA00
1.10.10.10	1fy7A01	1p4xA01
1.10.10.10	1fy7A01	1p4xA02
1.10.10.10	1fy7A01	1p6rA00
1.10.10.10	1fy7A01	1pueE00
1.10.10.10	1fy7A01	1r1tA00
1.10.10.10	1fy7A01	1r1uB00
1.10.10.10	1fy7A01	1r7jA00
1.10.10.10	1fy7A01	1repC02
1.10.10.10	1fy7A01	1s7aA00
1.10.10.10	1fy7A01	1s7oB00
1.10.10.10	1fy7A01	1sfe002
1.10.10.10	1fy7A01	1stzA01
1.10.10.10	1fy7A01	1t0fA02
1.10.10.10	1fy7A01	1ub9A00
1.10.10.10	1fy7A01	1ufmA00
1.10.10.10	1fy7A01	1v3fA00
1.10.10.10	1fy7A01	1w4mA00
1.10.10.10	1fy7A01	1yqaA00
1.10.10.10	1fy7A01	2hfh000
1.10.10.10	1fy7A01	2sttA00
1.10.10.10	1g4dA00	1aoy000
1.10.10.10	1g4dA00	1b6a002
1.10.10.10	1g4dA00	1bby000
1.10.10.10	1g4dA00	1bjaA00
1.10.10.10	1g4dA00	1bm9A00
1.10.10.10	1g4dA00	1cf7B00
1.10.10.10	1g4dA00	1d3yA01
1.10.10.10	1g4dA00	1d8jA00
1.10.10.10	1g4dA00	1dp7P00
1.10.10.10	1g4dA00	1dpuA00
1.10.10.10	1g4dA00	1e17A00
1.10.10.10	1g4dA00	1fnnB03
1.10.10.10	1g4dA00	1fp2A02
1.10.10.10	1g4dA00	1fshA00
1.10.10.10	1g4dA00	1ft9A02
1.10.10.10	1g4dA00	1fx7A01
1.10.10.10	1g4dA00	1fy7A01
1.10.10.10	1g4dA00	1g4dA00
1.10.10.10	1g4dA00	1ghc000
1.10.10.10	1g4dA00	1gxqA00
1.10.10.10	1g4dA00	1hkqA00
1.10.10.10	1g4dA00	1hks000
1.10.10.10	1g4dA00	1hqcA03
1.10.10.10	1g4dA00	1hsjA03
1.10.10.10	1g4dA00	1hstA00
1.10.10.10	1g4dA00	1hw1A01
1.10.10.10	1g4dA00	1in4A02
1.10.10.10	1g4dA00	1j5yA01
1.10.10.10	1g4dA00	1jgsA01
1.10.10.10	1g4dA00	1jhfA02
1.10.10.10	1g4dA00	1jxsA00
1.10.10.10	1g4dA00	1kq8A00
1.10.10.10	1g4dA00	1kyzA01
1.10.10.10	1g4dA00	1lddA00
1.10.10.10	1g4dA00	1ldjA06
1.10.10.10	1g4dA00	1ldjA07
1.10.10.10	1g4dA00	1mgtA02
1.10.10.10	1g4dA00	1mkmA01
1.10.10.10	1g4dA00	1o57A01
1.10.10.10	1g4dA00	1o7fA02
1.10.10.10	1g4dA00	1on2A01
1.10.10.10	1g4dA00	1opc000
1.10.10.10	1g4dA00	1p4wA00
1.10.10.10	1g4dA00	1p4xA01
1.10.10.10	1g4dA00	1p4xA02
1.10.10.10	1g4dA00	1p6rA00
1.10.10.10	1g4dA00	1pueE00
1.10.10.10	1g4dA00	1qbjC00
1.10.10.10	1g4dA00	1r1tA00
1.10.10.10	1g4dA00	1r1uB00
1.10.10.10	1g4dA00	1r7jA00
1.10.10.10	1g4dA00	1repC02
1.10.10.10	1g4dA00	1s7aA00
1.10.10.10	1g4dA00	1s7oB00
1.10.10.10	1g4dA00	1sfe002
1.10.10.10	1g4dA00	1stzA01
1.10.10.10	1g4dA00	1t0fA02
1.10.10.10	1g4dA00	1t6sB01
1.10.10.10	1g4dA00	1tns000
1.10.10.10	1g4dA00	1ub9A00
1.10.10.10	1g4dA00	1ufmA00
1.10.10.10	1g4dA00	1uhmA00
1.10.10.10	1g4dA00	1v3fA00
1.10.10.10	1g4dA00	1w4mA00
1.10.10.10	1g4dA00	1xcbA01
1.10.10.10	1g4dA00	1xgsA02
1.10.10.10	1g4dA00	1yqaA00
1.10.10.10	1g4dA00	2hfh000
1.10.10.10	1g4dA00	2sttA00
1.10.10.10	1ghc000	1aoy000
1.10.10.10	1ghc000	1b6a002
1.10.10.10	1ghc000	1bjaA00
1.10.10.10	1ghc000	1cf7B00
1.10.10.10	1ghc000	1d3yA01
1.10.10.10	1ghc000	1d8jA00
1.10.10.10	1ghc000	1dp7P00
1.10.10.10	1ghc000	1e17A00
1.10.10.10	1ghc000	1fnnB03
1.10.10.10	1ghc000	1fp2A02
1.10.10.10	1ghc000	1fshA00
1.10.10.10	1ghc000	1ft9A02
1.10.10.10	1ghc000	1fy7A01
1.10.10.10	1ghc000	1ghc000
1.10.10.10	1ghc000	1gxqA00
1.10.10.10	1ghc000	1hkqA00
1.10.10.10	1ghc000	1hks000
1.10.10.10	1ghc000	1hsjA03
1.10.10.10	1ghc000	1hstA00
1.10.10.10	1ghc000	1hw1A01
1.10.10.10	1ghc000	1in4A02
1.10.10.10	1ghc000	1jxsA00
1.10.10.10	1ghc000	1kq8A00
1.10.10.10	1ghc000	1kyzA01
1.10.10.10	1ghc000	1lddA00
1.10.10.10	1ghc000	1ldjA07
1.10.10.10	1ghc000	1mgtA02
1.10.10.10	1ghc000	1o57A01
1.10.10.10	1ghc000	1o7fA02
1.10.10.10	1ghc000	1on2A01
1.10.10.10	1ghc000	1opc000
1.10.10.10	1ghc000	1p4wA00
1.10.10.10	1ghc000	1p4xA01
1.10.10.10	1ghc000	1p4xA02
1.10.10.10	1ghc000	1p6rA00
1.10.10.10	1ghc000	1pueE00
1.10.10.10	1ghc000	1r1tA00
1.10.10.10	1ghc000	1r1uB00
1.10.10.10	1ghc000	1r7jA00
1.10.10.10	1ghc000	1repC02
1.10.10.10	1ghc000	1s7aA00
1.10.10.10	1ghc000	1s7oB00
1.10.10.10	1ghc000	1sfe002
1.10.10.10	1ghc000	1stzA01
1.10.10.10	1ghc000	1t0fA02
1.10.10.10	1ghc000	1t6sB01
1.10.10.10	1ghc000	1tns000
1.10.10.10	1ghc000	1ub9A00
1.10.10.10	1ghc000	1ufmA00
1.10.10.10	1ghc000	1uhmA00
1.10.10.10	1ghc000	1v3fA00
1.10.10.10	1ghc000	1w4mA00
1.10.10.10	1ghc000	1xgsA02
1.10.10.10	1ghc000	1yqaA00
1.10.10.10	1ghc000	2hfh000
1.10.10.10	1ghc000	2sttA00
1.10.10.10	1gxqA00	1aoy000
1.10.10.10	1gxqA00	1b6a002
1.10.10.10	1gxqA00	1bjaA00
1.10.10.10	1gxqA00	1bm9A00
1.10.10.10	1gxqA00	1d3yA01
1.10.10.10	1gxqA00	1e17A00
1.10.10.10	1gxqA00	1fnnB03
1.10.10.10	1gxqA00	1gxqA00
1.10.10.10	1gxqA00	1hkqA00
1.10.10.10	1gxqA00	1hks000
1.10.10.10	1gxqA00	1jxsA00
1.10.10.10	1gxqA00	1kyzA01
1.10.10.10	1gxqA00	1ldjA07
1.10.10.10	1gxqA00	1mgtA02
1.10.10.10	1gxqA00	1o7fA02
1.10.10.10	1gxqA00	1opc000
1.10.10.10	1gxqA00	1p4xA01
1.10.10.10	1gxqA00	1p4xA02
1.10.10.10	1gxqA00	1p6rA00
1.10.10.10	1gxqA00	1r1uB00
1.10.10.10	1gxqA00	1r7jA00
1.10.10.10	1gxqA00	1s7oB00
1.10.10.10	1gxqA00	1t0fA02
1.10.10.10	1gxqA00	1t6sB01
1.10.10.10	1gxqA00	1ub9A00
1.10.10.10	1gxqA00	1ufmA00
1.10.10.10	1gxqA00	1v3fA00
1.10.10.10	1gxqA00	1xcbA01
1.10.10.10	1gxqA00	2hfh000
1.10.10.10	1hkqA00	1hkqA00
1.10.10.10	1hkqA00	1o7fA02
1.10.10.10	1hkqA00	1p4xA01
1.10.10.10	1hkqA00	1ub9A00
1.10.10.10	1hkqA00	1v3fA00
1.10.10.10	1hks000	1fnnB03
1.10.10.10	1hks000	1hkqA00
1.10.10.10	1hks000	1hks000
1.10.10.10	1hks000	1ldjA07
1.10.10.10	1hks000	1o7fA02
1.10.10.10	1hks000	1p4xA01
1.10.10.10	1hks000	1p4xA02
1.10.10.10	1hks000	1s7oB00
1.10.10.10	1hks000	1v3fA00
1.10.10.10	1hqcA03	1aoy000
1.10.10.10	1hqcA03	1b6a002
1.10.10.10	1hqcA03	1bby000
1.10.10.10	1hqcA03	1bjaA00
1.10.10.10	1hqcA03	1bm9A00
1.10.10.10	1hqcA03	1cf7B00
1.10.10.10	1hqcA03	1d3yA01
1.10.10.10	1hqcA03	1d8jA00
1.10.10.10	1hqcA03	1dp7P00
1.10.10.10	1hqcA03	1dpuA00
1.10.10.10	1hqcA03	1e17A00
1.10.10.10	1hqcA03	1fnnB03
1.10.10.10	1hqcA03	1fp2A02
1.10.10.10	1hqcA03	1fshA00
1.10.10.10	1hqcA03	1ft9A02
1.10.10.10	1hqcA03	1fy7A01
1.10.10.10	1hqcA03	1g4dA00
1.10.10.10	1hqcA03	1gxqA00
1.10.10.10	1hqcA03	1hkqA00
1.10.10.10	1hqcA03	1hks000
1.10.10.10	1hqcA03	1hqcA03
1.10.10.10	1hqcA03	1hsjA03
1.10.10.10	1hqcA03	1jgsA01
1.10.10.10	1hqcA03	1jxsA00
1.10.10.10	1hqcA03	1kq8A00
1.10.10.10	1hqcA03	1ku2A03
1.10.10.10	1hqcA03	1kyzA01
1.10.10.10	1hqcA03	1lddA00
1.10.10.10	1hqcA03	1ldjA06
1.10.10.10	1hqcA03	1ldjA07
1.10.10.10	1hqcA03	1mgtA02
1.10.10.10	1hqcA03	1o7fA02
1.10.10.10	1hqcA03	1opc000
1.10.10.10	1hqcA03	1p4wA00
1.10.10.10	1hqcA03	1p4xA01
1.10.10.10	1hqcA03	1p4xA02
1.10.10.10	1hqcA03	1p6rA00
1.10.10.10	1hqcA03	1pueE00
1.10.10.10	1hqcA03	1r1tA00
1.10.10.10	1hqcA03	1r1uB00
1.10.10.10	1hqcA03	1r7jA00
1.10.10.10	1hqcA03	1repC02
1.10.10.10	1hqcA03	1s7aA00
1.10.10.10	1hqcA03	1sfe002
1.10.10.10	1hqcA03	1stzA01
1.10.10.10	1hqcA03	1t0fA02
1.10.10.10	1hqcA03	1t6sB01
1.10.10.10	1hqcA03	1tns000
1.10.10.10	1hqcA03	1ub9A00
1.10.10.10	1hqcA03	1ufmA00
1.10.10.10	1hqcA03	1uhmA00
1.10.10.10	1hqcA03	1v3fA00
1.10.10.10	1hqcA03	1w4mA00
1.10.10.10	1hqcA03	1xcbA01
1.10.10.10	1hqcA03	1xgsA02
1.10.10.10	1hqcA03	1yqaA00
1.10.10.10	1hqcA03	2hfh000
1.10.10.10	1hqcA03	2sttA00
1.10.10.10	1hsjA03	1b4aA01
1.10.10.10	1hsjA03	1bjaA00
1.10.10.10	1hsjA03	1bm9A00
1.10.10.10	1hsjA03	1cf7B00
1.10.10.10	1hsjA03	1d3yA01
1.10.10.10	1hsjA03	1d8jA00
1.10.10.10	1hsjA03	1e17A00
1.10.10.10	1hsjA03	1fnnB03
1.10.10.10	1hsjA03	1fp2A02
1.10.10.10	1hsjA03	1fshA00
1.10.10.10	1hsjA03	1fx7A01
1.10.10.10	1hsjA03	1fy7A01
1.10.10.10	1hsjA03	1g4dA00
1.10.10.10	1hsjA03	1gxqA00
1.10.10.10	1hsjA03	1hkqA00
1.10.10.10	1hsjA03	1hks000
1.10.10.10	1hsjA03	1hsjA03
1.10.10.10	1hsjA03	1hstA00
1.10.10.10	1hsjA03	1jxsA00
1.10.10.10	1hsjA03	1kyzA01
1.10.10.10	1hsjA03	1ldjA07
1.10.10.10	1hsjA03	1mgtA02
1.10.10.10	1hsjA03	1mkmA01
1.10.10.10	1hsjA03	1o57A01
1.10.10.10	1hsjA03	1o7fA02
1.10.10.10	1hsjA03	1opc000
1.10.10.10	1hsjA03	1p4wA00
1.10.10.10	1hsjA03	1p4xA01
1.10.10.10	1hsjA03	1p4xA02
1.10.10.10	1hsjA03	1p6rA00
1.10.10.10	1hsjA03	1pueE00
1.10.10.10	1hsjA03	1r1tA00
1.10.10.10	1hsjA03	1r1uB00
1.10.10.10	1hsjA03	1r7jA00
1.10.10.10	1hsjA03	1repC02
1.10.10.10	1hsjA03	1s7aA00
1.10.10.10	1hsjA03	1s7oB00
1.10.10.10	1hsjA03	1sfe002
1.10.10.10	1hsjA03	1stzA01
1.10.10.10	1hsjA03	1t0fA02
1.10.10.10	1hsjA03	1t6sB01
1.10.10.10	1hsjA03	1ub9A00
1.10.10.10	1hsjA03	1ufmA00
1.10.10.10	1hsjA03	1v3fA00
1.10.10.10	1hsjA03	1w4mA00
1.10.10.10	1hsjA03	1yqaA00
1.10.10.10	1hsjA03	2hfh000
1.10.10.10	1hsjA03	2sttA00
1.10.10.10	1hstA00	1aoy000
1.10.10.10	1hstA00	1b4aA01
1.10.10.10	1hstA00	1b6a002
1.10.10.10	1hstA00	1bjaA00
1.10.10.10	1hstA00	1bm9A00
1.10.10.10	1hstA00	1cf7B00
1.10.10.10	1hstA00	1d3yA01
1.10.10.10	1hstA00	1d8jA00
1.10.10.10	1hstA00	1dp7P00
1.10.10.10	1hstA00	1dpuA00
1.10.10.10	1hstA00	1e17A00
1.10.10.10	1hstA00	1fnnB03
1.10.10.10	1hstA00	1fp2A02
1.10.10.10	1hstA00	1fshA00
1.10.10.10	1hstA00	1ft9A02
1.10.10.10	1hstA00	1fx7A01
1.10.10.10	1hstA00	1fy7A01
1.10.10.10	1hstA00	1ghc000
1.10.10.10	1hstA00	1gxqA00
1.10.10.10	1hstA00	1hkqA00
1.10.10.10	1hstA00	1hks000
1.10.10.10	1hstA00	1hqcA03
1.10.10.10	1hstA00	1hsjA03
1.10.10.10	1hstA00	1hstA00
1.10.10.10	1hstA00	1j5yA01
1.10.10.10	1hstA00	1j9iA00
1.10.10.10	1hstA00	1jgsA01
1.10.10.10	1hstA00	1jxsA00
1.10.10.10	1hstA00	1kq8A00
1.10.10.10	1hstA00	1ku2A03
1.10.10.10	1hstA00	1kyzA01
1.10.10.10	1hstA00	1lddA00
1.10.10.10	1hstA00	1ldjA06
1.10.10.10	1hstA00	1ldjA07
1.10.10.10	1hstA00	1mgtA02
1.10.10.10	1hstA00	1o7fA02
1.10.10.10	1hstA00	1on2A01
1.10.10.10	1hstA00	1opc000
1.10.10.10	1hstA00	1p4wA00
1.10.10.10	1hstA00	1p4xA01
1.10.10.10	1hstA00	1p4xA02
1.10.10.10	1hstA00	1p6rA00
1.10.10.10	1hstA00	1pueE00
1.10.10.10	1hstA00	1r1tA00
1.10.10.10	1hstA00	1r1uB00
1.10.10.10	1hstA00	1r7jA00
1.10.10.10	1hstA00	1repC02
1.10.10.10	1hstA00	1s7aA00
1.10.10.10	1hstA00	1s7oB00
1.10.10.10	1hstA00	1sfe002
1.10.10.10	1hstA00	1stzA01
1.10.10.10	1hstA00	1t0fA02
1.10.10.10	1hstA00	1t6sB01
1.10.10.10	1hstA00	1tns000
1.10.10.10	1hstA00	1ub9A00
1.10.10.10	1hstA00	1ufmA00
1.10.10.10	1hstA00	1uhmA00
1.10.10.10	1hstA00	1v3fA00
1.10.10.10	1hstA00	1w4mA00
1.10.10.10	1hstA00	1xcbA01
1.10.10.10	1hstA00	1xgsA02
1.10.10.10	1hstA00	1yqaA00
1.10.10.10	1hstA00	2hfh000
1.10.10.10	1hstA00	2sttA00
1.10.10.10	1hw1A01	1aoy000
1.10.10.10	1hw1A01	1bby000
1.10.10.10	1hw1A01	1bjaA00
1.10.10.10	1hw1A01	1bm9A00
1.10.10.10	1hw1A01	1cf7B00
1.10.10.10	1hw1A01	1d3yA01
1.10.10.10	1hw1A01	1d8jA00
1.10.10.10	1hw1A01	1dp7P00
1.10.10.10	1hw1A01	1dpuA00
1.10.10.10	1hw1A01	1e17A00
1.10.10.10	1hw1A01	1fnnB03
1.10.10.10	1hw1A01	1fp2A02
1.10.10.10	1hw1A01	1fshA00
1.10.10.10	1hw1A01	1ft9A02
1.10.10.10	1hw1A01	1fx7A01
1.10.10.10	1hw1A01	1fy7A01
1.10.10.10	1hw1A01	1g4dA00
1.10.10.10	1hw1A01	1ghc000
1.10.10.10	1hw1A01	1gxqA00
1.10.10.10	1hw1A01	1hkqA00
1.10.10.10	1hw1A01	1hks000
1.10.10.10	1hw1A01	1hqcA03
1.10.10.10	1hw1A01	1hsjA03
1.10.10.10	1hw1A01	1hstA00
1.10.10.10	1hw1A01	1hw1A01
1.10.10.10	1hw1A01	1in4A02
1.10.10.10	1hw1A01	1j5yA01
1.10.10.10	1hw1A01	1jgsA01
1.10.10.10	1hw1A01	1jhfA02
1.10.10.10	1hw1A01	1jxsA00
1.10.10.10	1hw1A01	1kq8A00
1.10.10.10	1hw1A01	1kyzA01
1.10.10.10	1hw1A01	1lddA00
1.10.10.10	1hw1A01	1ldjA07
1.10.10.10	1hw1A01	1mgtA02
1.10.10.10	1hw1A01	1o57A01
1.10.10.10	1hw1A01	1o7fA02
1.10.10.10	1hw1A01	1on2A01
1.10.10.10	1hw1A01	1opc000
1.10.10.10	1hw1A01	1oyiA00
1.10.10.10	1hw1A01	1p4wA00
1.10.10.10	1hw1A01	1p4xA01
1.10.10.10	1hw1A01	1p4xA02
1.10.10.10	1hw1A01	1p6rA00
1.10.10.10	1hw1A01	1pueE00
1.10.10.10	1hw1A01	1qbjC00
1.10.10.10	1hw1A01	1r1tA00
1.10.10.10	1hw1A01	1r1uB00
1.10.10.10	1hw1A01	1r7jA00
1.10.10.10	1hw1A01	1repC02
1.10.10.10	1hw1A01	1s7oB00
1.10.10.10	1hw1A01	1sfe002
1.10.10.10	1hw1A01	1stzA01
1.10.10.10	1hw1A01	1t0fA02
1.10.10.10	1hw1A01	1t6sB01
1.10.10.10	1hw1A01	1tns000
1.10.10.10	1hw1A01	1ub9A00
1.10.10.10	1hw1A01	1ufmA00
1.10.10.10	1hw1A01	1uhmA00
1.10.10.10	1hw1A01	1v3fA00
1.10.10.10	1hw1A01	1w4mA00
1.10.10.10	1hw1A01	1xcbA01
1.10.10.10	1hw1A01	1xgsA02
1.10.10.10	1hw1A01	1yqaA00
1.10.10.10	1hw1A01	2hfh000
1.10.10.10	1hw1A01	2sttA00
1.10.10.10	1in4A02	1aoy000
1.10.10.10	1in4A02	1b6a002
1.10.10.10	1in4A02	1bby000
1.10.10.10	1in4A02	1bjaA00
1.10.10.10	1in4A02	1bm9A00
1.10.10.10	1in4A02	1d8jA00
1.10.10.10	1in4A02	1dp7P00
1.10.10.10	1in4A02	1dpuA00
1.10.10.10	1in4A02	1e17A00
1.10.10.10	1in4A02	1fnnB03
1.10.10.10	1in4A02	1fp2A02
1.10.10.10	1in4A02	1fshA00
1.10.10.10	1in4A02	1ft9A02
1.10.10.10	1in4A02	1fx7A01
1.10.10.10	1in4A02	1fy7A01
1.10.10.10	1in4A02	1g4dA00
1.10.10.10	1in4A02	1ghc000
1.10.10.10	1in4A02	1gxqA00
1.10.10.10	1in4A02	1hkqA00
1.10.10.10	1in4A02	1hks000
1.10.10.10	1in4A02	1hqcA03
1.10.10.10	1in4A02	1hsjA03
1.10.10.10	1in4A02	1hstA00
1.10.10.10	1in4A02	1hw1A01
1.10.10.10	1in4A02	1in4A02
1.10.10.10	1in4A02	1jgsA01
1.10.10.10	1in4A02	1jxsA00
1.10.10.10	1in4A02	1kq8A00
1.10.10.10	1in4A02	1kyzA01
1.10.10.10	1in4A02	1lddA00
1.10.10.10	1in4A02	1ldjA07
1.10.10.10	1in4A02	1mgtA02
1.10.10.10	1in4A02	1o57A01
1.10.10.10	1in4A02	1o7fA02
1.10.10.10	1in4A02	1opc000
1.10.10.10	1in4A02	1p4wA00
1.10.10.10	1in4A02	1p4xA01
1.10.10.10	1in4A02	1p4xA02
1.10.10.10	1in4A02	1p6rA00
1.10.10.10	1in4A02	1pueE00
1.10.10.10	1in4A02	1r1tA00
1.10.10.10	1in4A02	1r1uB00
1.10.10.10	1in4A02	1r7jA00
1.10.10.10	1in4A02	1repC02
1.10.10.10	1in4A02	1s7aA00
1.10.10.10	1in4A02	1s7oB00
1.10.10.10	1in4A02	1stzA01
1.10.10.10	1in4A02	1t0fA02
1.10.10.10	1in4A02	1t6sB01
1.10.10.10	1in4A02	1tns000
1.10.10.10	1in4A02	1ub9A00
1.10.10.10	1in4A02	1ufmA00
1.10.10.10	1in4A02	1uhmA00
1.10.10.10	1in4A02	1v3fA00
1.10.10.10	1in4A02	1w4mA00
1.10.10.10	1in4A02	1xcbA01
1.10.10.10	1in4A02	1xgsA02
1.10.10.10	1in4A02	1yqaA00
1.10.10.10	1in4A02	2hfh000
1.10.10.10	1in4A02	2sttA00
1.10.10.10	1j5yA01	1aoy000
1.10.10.10	1j5yA01	1b6a002
1.10.10.10	1j5yA01	1bjaA00
1.10.10.10	1j5yA01	1bm9A00
1.10.10.10	1j5yA01	1cf7B00
1.10.10.10	1j5yA01	1d3yA01
1.10.10.10	1j5yA01	1d8jA00
1.10.10.10	1j5yA01	1dp7P00
1.10.10.10	1j5yA01	1dpuA00
1.10.10.10	1j5yA01	1e17A00
1.10.10.10	1j5yA01	1fnnB03
1.10.10.10	1j5yA01	1fp2A02
1.10.10.10	1j5yA01	1fshA00
1.10.10.10	1j5yA01	1ft9A02
1.10.10.10	1j5yA01	1fx7A01
1.10.10.10	1j5yA01	1fy7A01
1.10.10.10	1j5yA01	1g4dA00
1.10.10.10	1j5yA01	1ghc000
1.10.10.10	1j5yA01	1gxqA00
1.10.10.10	1j5yA01	1hkqA00
1.10.10.10	1j5yA01	1hks000
1.10.10.10	1j5yA01	1hqcA03
1.10.10.10	1j5yA01	1hsjA03
1.10.10.10	1j5yA01	1hstA00
1.10.10.10	1j5yA01	1hw1A01
1.10.10.10	1j5yA01	1in4A02
1.10.10.10	1j5yA01	1j5yA01
1.10.10.10	1j5yA01	1j9iA00
1.10.10.10	1j5yA01	1jgsA01
1.10.10.10	1j5yA01	1jhfA02
1.10.10.10	1j5yA01	1jxsA00
1.10.10.10	1j5yA01	1kq8A00
1.10.10.10	1j5yA01	1kyzA01
1.10.10.10	1j5yA01	1lddA00
1.10.10.10	1j5yA01	1ldjA06
1.10.10.10	1j5yA01	1ldjA07
1.10.10.10	1j5yA01	1lvaA03
1.10.10.10	1j5yA01	1lvaA04
1.10.10.10	1j5yA01	1mgtA02
1.10.10.10	1j5yA01	1mkmA01
1.10.10.10	1j5yA01	1o57A01
1.10.10.10	1j5yA01	1o7fA02
1.10.10.10	1j5yA01	1on2A01
1.10.10.10	1j5yA01	1opc000
1.10.10.10	1j5yA01	1oyiA00
1.10.10.10	1j5yA01	1p4wA00
1.10.10.10	1j5yA01	1p4xA01
1.10.10.10	1j5yA01	1p4xA02
1.10.10.10	1j5yA01	1p6rA00
1.10.10.10	1j5yA01	1pueE00
1.10.10.10	1j5yA01	1qbjC00
1.10.10.10	1j5yA01	1r1tA00
1.10.10.10	1j5yA01	1r1uB00
1.10.10.10	1j5yA01	1r7jA00
1.10.10.10	1j5yA01	1repC02
1.10.10.10	1j5yA01	1s7aA00
1.10.10.10	1j5yA01	1s7oB00
1.10.10.10	1j5yA01	1sfe002
1.10.10.10	1j5yA01	1stzA01
1.10.10.10	1j5yA01	1t0fA02
1.10.10.10	1j5yA01	1t6sB01
1.10.10.10	1j5yA01	1tns000
1.10.10.10	1j5yA01	1ub9A00
1.10.10.10	1j5yA01	1ufmA00
1.10.10.10	1j5yA01	1uhmA00
1.10.10.10	1j5yA01	1v3fA00
1.10.10.10	1j5yA01	1w4mA00
1.10.10.10	1j5yA01	1xcbA01
1.10.10.10	1j5yA01	1xgsA02
1.10.10.10	1j5yA01	1yqaA00
1.10.10.10	1j5yA01	2hfh000
1.10.10.10	1j5yA01	2sttA00
1.10.10.10	1j9iA00	1aoy000
1.10.10.10	1j9iA00	1b6a002
1.10.10.10	1j9iA00	1bby000
1.10.10.10	1j9iA00	1bjaA00
1.10.10.10	1j9iA00	1bm9A00
1.10.10.10	1j9iA00	1cf7B00
1.10.10.10	1j9iA00	1d3yA01
1.10.10.10	1j9iA00	1d8jA00
1.10.10.10	1j9iA00	1dp7P00
1.10.10.10	1j9iA00	1e17A00
1.10.10.10	1j9iA00	1fnnB03
1.10.10.10	1j9iA00	1fp2A02
1.10.10.10	1j9iA00	1fshA00
1.10.10.10	1j9iA00	1ft9A02
1.10.10.10	1j9iA00	1fy7A01
1.10.10.10	1j9iA00	1g4dA00
1.10.10.10	1j9iA00	1ghc000
1.10.10.10	1j9iA00	1gxqA00
1.10.10.10	1j9iA00	1hkqA00
1.10.10.10	1j9iA00	1hqcA03
1.10.10.10	1j9iA00	1hsjA03
1.10.10.10	1j9iA00	1hstA00
1.10.10.10	1j9iA00	1hw1A01
1.10.10.10	1j9iA00	1in4A02
1.10.10.10	1j9iA00	1j5yA01
1.10.10.10	1j9iA00	1j9iA00
1.10.10.10	1j9iA00	1jgsA01
1.10.10.10	1j9iA00	1jhfA02
1.10.10.10	1j9iA00	1jxsA00
1.10.10.10	1j9iA00	1k78I00
1.10.10.10	1j9iA00	1kq8A00
1.10.10.10	1j9iA00	1kyzA01
1.10.10.10	1j9iA00	1lddA00
1.10.10.10	1j9iA00	1ldjA06
1.10.10.10	1j9iA00	1ldjA07
1.10.10.10	1j9iA00	1mgtA02
1.10.10.10	1j9iA00	1o57A01
1.10.10.10	1j9iA00	1o7fA02
1.10.10.10	1j9iA00	1on2A01
1.10.10.10	1j9iA00	1opc000
1.10.10.10	1j9iA00	1p4wA00
1.10.10.10	1j9iA00	1p4xA01
1.10.10.10	1j9iA00	1p6rA00
1.10.10.10	1j9iA00	1pueE00
1.10.10.10	1j9iA00	1qbjC00
1.10.10.10	1j9iA00	1r1tA00
1.10.10.10	1j9iA00	1r1uB00
1.10.10.10	1j9iA00	1r7jA00
1.10.10.10	1j9iA00	1repC02
1.10.10.10	1j9iA00	1s7aA00
1.10.10.10	1j9iA00	1s7oB00
1.10.10.10	1j9iA00	1sfe002
1.10.10.10	1j9iA00	1stzA01
1.10.10.10	1j9iA00	1t0fA02
1.10.10.10	1j9iA00	1t6sB01
1.10.10.10	1j9iA00	1tns000
1.10.10.10	1j9iA00	1ub9A00
1.10.10.10	1j9iA00	1ufmA00
1.10.10.10	1j9iA00	1uhmA00
1.10.10.10	1j9iA00	1v3fA00
1.10.10.10	1j9iA00	1w4mA00
1.10.10.10	1j9iA00	1xcbA01
1.10.10.10	1j9iA00	1xgsA02
1.10.10.10	1j9iA00	1yqaA00
1.10.10.10	1j9iA00	2hfh000
1.10.10.10	1j9iA00	2sttA00
1.10.10.10	1jgsA01	1aoy000
1.10.10.10	1jgsA01	1b6a002
1.10.10.10	1jgsA01	1bjaA00
1.10.10.10	1jgsA01	1bm9A00
1.10.10.10	1jgsA01	1cf7B00
1.10.10.10	1jgsA01	1d8jA00
1.10.10.10	1jgsA01	1dp7P00
1.10.10.10	1jgsA01	1dpuA00
1.10.10.10	1jgsA01	1e17A00
1.10.10.10	1jgsA01	1fnnB03
1.10.10.10	1jgsA01	1fp2A02
1.10.10.10	1jgsA01	1fshA00
1.10.10.10	1jgsA01	1ft9A02
1.10.10.10	1jgsA01	1fx7A01
1.10.10.10	1jgsA01	1fy7A01
1.10.10.10	1jgsA01	1ghc000
1.10.10.10	1jgsA01	1hkqA00
1.10.10.10	1jgsA01	1hks000
1.10.10.10	1jgsA01	1hqcA03
1.10.10.10	1jgsA01	1hsjA03
1.10.10.10	1jgsA01	1hstA00
1.10.10.10	1jgsA01	1in4A02
1.10.10.10	1jgsA01	1j5yA01
1.10.10.10	1jgsA01	1j9iA00
1.10.10.10	1jgsA01	1jgsA01
1.10.10.10	1jgsA01	1jxsA00
1.10.10.10	1jgsA01	1kq8A00
1.10.10.10	1jgsA01	1kyzA01
1.10.10.10	1jgsA01	1lddA00
1.10.10.10	1jgsA01	1ldjA06
1.10.10.10	1jgsA01	1ldjA07
1.10.10.10	1jgsA01	1lvaA04
1.10.10.10	1jgsA01	1mgtA02
1.10.10.10	1jgsA01	1mkmA01
1.10.10.10	1jgsA01	1o7fA02
1.10.10.10	1jgsA01	1on2A01
1.10.10.10	1jgsA01	1opc000
1.10.10.10	1jgsA01	1p4wA00
1.10.10.10	1jgsA01	1p4xA01
1.10.10.10	1jgsA01	1p4xA02
1.10.10.10	1jgsA01	1p6rA00
1.10.10.10	1jgsA01	1pueE00
1.10.10.10	1jgsA01	1r1tA00
1.10.10.10	1jgsA01	1r1uB00
1.10.10.10	1jgsA01	1r7jA00
1.10.10.10	1jgsA01	1repC02
1.10.10.10	1jgsA01	1ri7A01
1.10.10.10	1jgsA01	1s7aA00
1.10.10.10	1jgsA01	1s7oB00
1.10.10.10	1jgsA01	1sfe002
1.10.10.10	1jgsA01	1stzA01
1.10.10.10	1jgsA01	1t0fA02
1.10.10.10	1jgsA01	1t6sB01
1.10.10.10	1jgsA01	1tns000
1.10.10.10	1jgsA01	1ub9A00
1.10.10.10	1jgsA01	1uhmA00
1.10.10.10	1jgsA01	1v3fA00
1.10.10.10	1jgsA01	1w4mA00
1.10.10.10	1jgsA01	1xcbA01
1.10.10.10	1jgsA01	1xgsA02
1.10.10.10	1jgsA01	1yqaA00
1.10.10.10	1jgsA01	2hfh000
1.10.10.10	1jgsA01	2sttA00
1.10.10.10	1jhfA02	1aoy000
1.10.10.10	1jhfA02	1b6a002
1.10.10.10	1jhfA02	1bby000
1.10.10.10	1jhfA02	1bjaA00
1.10.10.10	1jhfA02	1bm9A00
1.10.10.10	1jhfA02	1cf7B00
1.10.10.10	1jhfA02	1d3yA01
1.10.10.10	1jhfA02	1d8jA00
1.10.10.10	1jhfA02	1dp7P00
1.10.10.10	1jhfA02	1dpuA00
1.10.10.10	1jhfA02	1e17A00
1.10.10.10	1jhfA02	1fnnB03
1.10.10.10	1jhfA02	1fshA00
1.10.10.10	1jhfA02	1ft9A02
1.10.10.10	1jhfA02	1fx7A01
1.10.10.10	1jhfA02	1fy7A01
1.10.10.10	1jhfA02	1g4dA00
1.10.10.10	1jhfA02	1ghc000
1.10.10.10	1jhfA02	1gxqA00
1.10.10.10	1jhfA02	1hkqA00
1.10.10.10	1jhfA02	1hks000
1.10.10.10	1jhfA02	1hsjA03
1.10.10.10	1jhfA02	1hstA00
1.10.10.10	1jhfA02	1hw1A01
1.10.10.10	1jhfA02	1j5yA01
1.10.10.10	1jhfA02	1jgsA01
1.10.10.10	1jhfA02	1jhfA02
1.10.10.10	1jhfA02	1jxsA00
1.10.10.10	1jhfA02	1kq8A00
1.10.10.10	1jhfA02	1ku2A03
1.10.10.10	1jhfA02	1kyzA01
1.10.10.10	1jhfA02	1lddA00
1.10.10.10	1jhfA02	1ldjA07
1.10.10.10	1jhfA02	1mgtA02
1.10.10.10	1jhfA02	1o57A01
1.10.10.10	1jhfA02	1o7fA02
1.10.10.10	1jhfA02	1on2A01
1.10.10.10	1jhfA02	1opc000
1.10.10.10	1jhfA02	1oyiA00
1.10.10.10	1jhfA02	1p4wA00
1.10.10.10	1jhfA02	1p4xA01
1.10.10.10	1jhfA02	1p4xA02
1.10.10.10	1jhfA02	1p6rA00
1.10.10.10	1jhfA02	1pueE00
1.10.10.10	1jhfA02	1qbjC00
1.10.10.10	1jhfA02	1r1tA00
1.10.10.10	1jhfA02	1r1uB00
1.10.10.10	1jhfA02	1r7jA00
1.10.10.10	1jhfA02	1repC02
1.10.10.10	1jhfA02	1s7aA00
1.10.10.10	1jhfA02	1sfe002
1.10.10.10	1jhfA02	1stzA01
1.10.10.10	1jhfA02	1t0fA02
1.10.10.10	1jhfA02	1t6sB01
1.10.10.10	1jhfA02	1tns000
1.10.10.10	1jhfA02	1ub9A00
1.10.10.10	1jhfA02	1ufmA00
1.10.10.10	1jhfA02	1uhmA00
1.10.10.10	1jhfA02	1v3fA00
1.10.10.10	1jhfA02	1w4mA00
1.10.10.10	1jhfA02	1xcbA01
1.10.10.10	1jhfA02	1xgsA02
1.10.10.10	1jhfA02	1yqaA00
1.10.10.10	1jhfA02	2hfh000
1.10.10.10	1jhfA02	2sttA00
1.10.10.10	1jxsA00	1bm9A00
1.10.10.10	1jxsA00	1fnnB03
1.10.10.10	1jxsA00	1fshA00
1.10.10.10	1jxsA00	1hks000
1.10.10.10	1jxsA00	1jxsA00
1.10.10.10	1jxsA00	1ldjA07
1.10.10.10	1jxsA00	1o7fA02
1.10.10.10	1jxsA00	1p4xA01
1.10.10.10	1jxsA00	1p4xA02
1.10.10.10	1jxsA00	1r1tA00
1.10.10.10	1jxsA00	1s7aA00
1.10.10.10	1jxsA00	1s7oB00
1.10.10.10	1jxsA00	1t0fA02
1.10.10.10	1jxsA00	1ub9A00
1.10.10.10	1jxsA00	1ufmA00
1.10.10.10	1jxsA00	1v3fA00
1.10.10.10	1k78I00	1aoy000
1.10.10.10	1k78I00	1b4aA01
1.10.10.10	1k78I00	1b6a002
1.10.10.10	1k78I00	1bby000
1.10.10.10	1k78I00	1bjaA00
1.10.10.10	1k78I00	1bm9A00
1.10.10.10	1k78I00	1cf7B00
1.10.10.10	1k78I00	1d3yA01
1.10.10.10	1k78I00	1d8jA00
1.10.10.10	1k78I00	1dp7P00
1.10.10.10	1k78I00	1dpuA00
1.10.10.10	1k78I00	1e17A00
1.10.10.10	1k78I00	1fnnB03
1.10.10.10	1k78I00	1fp2A02
1.10.10.10	1k78I00	1fshA00
1.10.10.10	1k78I00	1ft9A02
1.10.10.10	1k78I00	1fx7A01
1.10.10.10	1k78I00	1fy7A01
1.10.10.10	1k78I00	1g4dA00
1.10.10.10	1k78I00	1ghc000
1.10.10.10	1k78I00	1gxqA00
1.10.10.10	1k78I00	1hkqA00
1.10.10.10	1k78I00	1hks000
1.10.10.10	1k78I00	1hqcA03
1.10.10.10	1k78I00	1hsjA03
1.10.10.10	1k78I00	1hstA00
1.10.10.10	1k78I00	1hw1A01
1.10.10.10	1k78I00	1in4A02
1.10.10.10	1k78I00	1j5yA01
1.10.10.10	1k78I00	1j9iA00
1.10.10.10	1k78I00	1jgsA01
1.10.10.10	1k78I00	1jhfA02
1.10.10.10	1k78I00	1jxsA00
1.10.10.10	1k78I00	1k78I00
1.10.10.10	1k78I00	1kq8A00
1.10.10.10	1k78I00	1ku2A03
1.10.10.10	1k78I00	1kyzA01
1.10.10.10	1k78I00	1lddA00
1.10.10.10	1k78I00	1ldjA06
1.10.10.10	1k78I00	1ldjA07
1.10.10.10	1k78I00	1lvaA03
1.10.10.10	1k78I00	1lvaA04
1.10.10.10	1k78I00	1mgtA02
1.10.10.10	1k78I00	1mkmA01
1.10.10.10	1k78I00	1o57A01
1.10.10.10	1k78I00	1o7fA02
1.10.10.10	1k78I00	1on2A01
1.10.10.10	1k78I00	1opc000
1.10.10.10	1k78I00	1oyiA00
1.10.10.10	1k78I00	1p4wA00
1.10.10.10	1k78I00	1p4xA01
1.10.10.10	1k78I00	1p4xA02
1.10.10.10	1k78I00	1p6rA00
1.10.10.10	1k78I00	1pueE00
1.10.10.10	1k78I00	1qbjC00
1.10.10.10	1k78I00	1r1uB00
1.10.10.10	1k78I00	1r7jA00
1.10.10.10	1k78I00	1repC02
1.10.10.10	1k78I00	1s7aA00
1.10.10.10	1k78I00	1s7oB00
1.10.10.10	1k78I00	1sfe002
1.10.10.10	1k78I00	1stzA01
1.10.10.10	1k78I00	1t0fA02
1.10.10.10	1k78I00	1t6sB01
1.10.10.10	1k78I00	1tns000
1.10.10.10	1k78I00	1ub9A00
1.10.10.10	1k78I00	1ufmA00
1.10.10.10	1k78I00	1uhmA00
1.10.10.10	1k78I00	1v3fA00
1.10.10.10	1k78I00	1w4mA00
1.10.10.10	1k78I00	1xcbA01
1.10.10.10	1k78I00	1xgsA02
1.10.10.10	1k78I00	1yqaA00
1.10.10.10	1k78I00	2hfh000
1.10.10.10	1k78I00	2sttA00
1.10.10.10	1kq8A00	1aoy000
1.10.10.10	1kq8A00	1b6a002
1.10.10.10	1kq8A00	1bjaA00
1.10.10.10	1kq8A00	1bm9A00
1.10.10.10	1kq8A00	1cf7B00
1.10.10.10	1kq8A00	1d8jA00
1.10.10.10	1kq8A00	1dp7P00
1.10.10.10	1kq8A00	1e17A00
1.10.10.10	1kq8A00	1fnnB03
1.10.10.10	1kq8A00	1fp2A02
1.10.10.10	1kq8A00	1fshA00
1.10.10.10	1kq8A00	1ft9A02
1.10.10.10	1kq8A00	1fx7A01
1.10.10.10	1kq8A00	1fy7A01
1.10.10.10	1kq8A00	1ghc000
1.10.10.10	1kq8A00	1gxqA00
1.10.10.10	1kq8A00	1hkqA00
1.10.10.10	1kq8A00	1hks000
1.10.10.10	1kq8A00	1hqcA03
1.10.10.10	1kq8A00	1hsjA03
1.10.10.10	1kq8A00	1hstA00
1.10.10.10	1kq8A00	1jgsA01
1.10.10.10	1kq8A00	1kq8A00
1.10.10.10	1kq8A00	1kyzA01
1.10.10.10	1kq8A00	1ldjA07
1.10.10.10	1kq8A00	1mgtA02
1.10.10.10	1kq8A00	1o7fA02
1.10.10.10	1kq8A00	1opc000
1.10.10.10	1kq8A00	1p4wA00
1.10.10.10	1kq8A00	1p4xA01
1.10.10.10	1kq8A00	1p4xA02
1.10.10.10	1kq8A00	1p6rA00
1.10.10.10	1kq8A00	1pueE00
1.10.10.10	1kq8A00	1r1tA00
1.10.10.10	1kq8A00	1r1uB00
1.10.10.10	1kq8A00	1r7jA00
1.10.10.10	1kq8A00	1repC02
1.10.10.10	1kq8A00	1s7aA00
1.10.10.10	1kq8A00	1s7oB00
1.10.10.10	1kq8A00	1sfe002
1.10.10.10	1kq8A00	1stzA01
1.10.10.10	1kq8A00	1t0fA02
1.10.10.10	1kq8A00	1t6sB01
1.10.10.10	1kq8A00	1tns000
1.10.10.10	1kq8A00	1ub9A00
1.10.10.10	1kq8A00	1ufmA00
1.10.10.10	1kq8A00	1uhmA00
1.10.10.10	1kq8A00	1v3fA00
1.10.10.10	1kq8A00	1w4mA00
1.10.10.10	1kq8A00	1xcbA01
1.10.10.10	1kq8A00	1xgsA02
1.10.10.10	1kq8A00	1yqaA00
1.10.10.10	1kq8A00	2sttA00
1.10.10.10	1ku2A03	1aoy000
1.10.10.10	1ku2A03	1b6a002
1.10.10.10	1ku2A03	1bby000
1.10.10.10	1ku2A03	1bjaA00
1.10.10.10	1ku2A03	1bm9A00
1.10.10.10	1ku2A03	1cf7B00
1.10.10.10	1ku2A03	1d3yA01
1.10.10.10	1ku2A03	1d8jA00
1.10.10.10	1ku2A03	1dp7P00
1.10.10.10	1ku2A03	1dpuA00
1.10.10.10	1ku2A03	1e17A00
1.10.10.10	1ku2A03	1fnnB03
1.10.10.10	1ku2A03	1fp2A02
1.10.10.10	1ku2A03	1fshA00
1.10.10.10	1ku2A03	1fx7A01
1.10.10.10	1ku2A03	1fy7A01
1.10.10.10	1ku2A03	1g4dA00
1.10.10.10	1ku2A03	1ghc000
1.10.10.10	1ku2A03	1gxqA00
1.10.10.10	1ku2A03	1hkqA00
1.10.10.10	1ku2A03	1hks000
1.10.10.10	1ku2A03	1hqcA03
1.10.10.10	1ku2A03	1hsjA03
1.10.10.10	1ku2A03	1hstA00
1.10.10.10	1ku2A03	1hw1A01
1.10.10.10	1ku2A03	1in4A02
1.10.10.10	1ku2A03	1j5yA01
1.10.10.10	1ku2A03	1j9iA00
1.10.10.10	1ku2A03	1jgsA01
1.10.10.10	1ku2A03	1jhfA02
1.10.10.10	1ku2A03	1jxsA00
1.10.10.10	1ku2A03	1k78I00
1.10.10.10	1ku2A03	1kq8A00
1.10.10.10	1ku2A03	1ku2A03
1.10.10.10	1ku2A03	1kyzA01
1.10.10.10	1ku2A03	1lddA00
1.10.10.10	1ku2A03	1ldjA06
1.10.10.10	1ku2A03	1ldjA07
1.10.10.10	1ku2A03	1lvaA03
1.10.10.10	1ku2A03	1mgtA02
1.10.10.10	1ku2A03	1o57A01
1.10.10.10	1ku2A03	1o7fA02
1.10.10.10	1ku2A03	1on2A01
1.10.10.10	1ku2A03	1opc000
1.10.10.10	1ku2A03	1oyiA00
1.10.10.10	1ku2A03	1p4xA01
1.10.10.10	1ku2A03	1p4xA02
1.10.10.10	1ku2A03	1p6rA00
1.10.10.10	1ku2A03	1pueE00
1.10.10.10	1ku2A03	1r1tA00
1.10.10.10	1ku2A03	1r1uB00
1.10.10.10	1ku2A03	1repC02
1.10.10.10	1ku2A03	1s7oB00
1.10.10.10	1ku2A03	1sfe002
1.10.10.10	1ku2A03	1stzA01
1.10.10.10	1ku2A03	1t0fA02
1.10.10.10	1ku2A03	1t6sB01
1.10.10.10	1ku2A03	1tns000
1.10.10.10	1ku2A03	1ub9A00
1.10.10.10	1ku2A03	1ufmA00
1.10.10.10	1ku2A03	1uhmA00
1.10.10.10	1ku2A03	1v3fA00
1.10.10.10	1ku2A03	1w4mA00
1.10.10.10	1ku2A03	1xcbA01
1.10.10.10	1ku2A03	1xgsA02
1.10.10.10	1ku2A03	1yqaA00
1.10.10.10	1ku2A03	2hfh000
1.10.10.10	1ku2A03	2sttA00
1.10.10.10	1kyzA01	1aoy000
1.10.10.10	1kyzA01	1bm9A00
1.10.10.10	1kyzA01	1cf7B00
1.10.10.10	1kyzA01	1fnnB03
1.10.10.10	1kyzA01	1fp2A02
1.10.10.10	1kyzA01	1fy7A01
1.10.10.10	1kyzA01	1gxqA00
1.10.10.10	1kyzA01	1hkqA00
1.10.10.10	1kyzA01	1hks000
1.10.10.10	1kyzA01	1hsjA03
1.10.10.10	1kyzA01	1kyzA01
1.10.10.10	1kyzA01	1ldjA07
1.10.10.10	1kyzA01	1o7fA02
1.10.10.10	1kyzA01	1p4xA01
1.10.10.10	1kyzA01	1p4xA02
1.10.10.10	1kyzA01	1r1tA00
1.10.10.10	1kyzA01	1r1uB00
1.10.10.10	1kyzA01	1s7aA00
1.10.10.10	1kyzA01	1s7oB00
1.10.10.10	1kyzA01	1t6sB01
1.10.10.10	1kyzA01	1ub9A00
1.10.10.10	1kyzA01	1v3fA00
1.10.10.10	1kyzA01	1w4mA00
1.10.10.10	1kyzA01	2sttA00
1.10.10.10	1lddA00	1aoy000
1.10.10.10	1lddA00	1b4aA01
1.10.10.10	1lddA00	1b6a002
1.10.10.10	1lddA00	1bjaA00
1.10.10.10	1lddA00	1bm9A00
1.10.10.10	1lddA00	1cf7B00
1.10.10.10	1lddA00	1d3yA01
1.10.10.10	1lddA00	1d8jA00
1.10.10.10	1lddA00	1dp7P00
1.10.10.10	1lddA00	1dpuA00
1.10.10.10	1lddA00	1e17A00
1.10.10.10	1lddA00	1fnnB03
1.10.10.10	1lddA00	1fp2A02
1.10.10.10	1lddA00	1fshA00
1.10.10.10	1lddA00	1ft9A02
1.10.10.10	1lddA00	1fx7A01
1.10.10.10	1lddA00	1fy7A01
1.10.10.10	1lddA00	1ghc000
1.10.10.10	1lddA00	1gxqA00
1.10.10.10	1lddA00	1hkqA00
1.10.10.10	1lddA00	1hks000
1.10.10.10	1lddA00	1hqcA03
1.10.10.10	1lddA00	1hsjA03
1.10.10.10	1lddA00	1hstA00
1.10.10.10	1lddA00	1hw1A01
1.10.10.10	1lddA00	1in4A02
1.10.10.10	1lddA00	1jgsA01
1.10.10.10	1lddA00	1jhfA02
1.10.10.10	1lddA00	1jxsA00
1.10.10.10	1lddA00	1k78I00
1.10.10.10	1lddA00	1kq8A00
1.10.10.10	1lddA00	1kyzA01
1.10.10.10	1lddA00	1lddA00
1.10.10.10	1lddA00	1ldjA06
1.10.10.10	1lddA00	1ldjA07
1.10.10.10	1lddA00	1lvaA04
1.10.10.10	1lddA00	1mgtA02
1.10.10.10	1lddA00	1o7fA02
1.10.10.10	1lddA00	1opc000
1.10.10.10	1lddA00	1p4wA00
1.10.10.10	1lddA00	1p4xA01
1.10.10.10	1lddA00	1p4xA02
1.10.10.10	1lddA00	1p6rA00
1.10.10.10	1lddA00	1pueE00
1.10.10.10	1lddA00	1r1tA00
1.10.10.10	1lddA00	1r7jA00
1.10.10.10	1lddA00	1repC02
1.10.10.10	1lddA00	1s7aA00
1.10.10.10	1lddA00	1s7oB00
1.10.10.10	1lddA00	1sfe002
1.10.10.10	1lddA00	1stzA01
1.10.10.10	1lddA00	1t0fA02
1.10.10.10	1lddA00	1t6sB01
1.10.10.10	1lddA00	1tns000
1.10.10.10	1lddA00	1ub9A00
1.10.10.10	1lddA00	1ufmA00
1.10.10.10	1lddA00	1uhmA00
1.10.10.10	1lddA00	1v3fA00
1.10.10.10	1lddA00	1w4mA00
1.10.10.10	1lddA00	1xcbA01
1.10.10.10	1lddA00	1xgsA02
1.10.10.10	1lddA00	1yqaA00
1.10.10.10	1lddA00	2hfh000
1.10.10.10	1lddA00	2sttA00
1.10.10.10	1ldjA06	1aoy000
1.10.10.10	1ldjA06	1b6a002
1.10.10.10	1ldjA06	1bby000
1.10.10.10	1ldjA06	1bjaA00
1.10.10.10	1ldjA06	1bm9A00
1.10.10.10	1ldjA06	1cf7B00
1.10.10.10	1ldjA06	1d3yA01
1.10.10.10	1ldjA06	1d8jA00
1.10.10.10	1ldjA06	1dp7P00
1.10.10.10	1ldjA06	1dpuA00
1.10.10.10	1ldjA06	1e17A00
1.10.10.10	1ldjA06	1fnnB03
1.10.10.10	1ldjA06	1fp2A02
1.10.10.10	1ldjA06	1fshA00
1.10.10.10	1ldjA06	1ft9A02
1.10.10.10	1ldjA06	1fx7A01
1.10.10.10	1ldjA06	1fy7A01
1.10.10.10	1ldjA06	1g4dA00
1.10.10.10	1ldjA06	1ghc000
1.10.10.10	1ldjA06	1gxqA00
1.10.10.10	1ldjA06	1hkqA00
1.10.10.10	1ldjA06	1hks000
1.10.10.10	1ldjA06	1hqcA03
1.10.10.10	1ldjA06	1hsjA03
1.10.10.10	1ldjA06	1hstA00
1.10.10.10	1ldjA06	1hw1A01
1.10.10.10	1ldjA06	1in4A02
1.10.10.10	1ldjA06	1j9iA00
1.10.10.10	1ldjA06	1jgsA01
1.10.10.10	1ldjA06	1jhfA02
1.10.10.10	1ldjA06	1jxsA00
1.10.10.10	1ldjA06	1k78I00
1.10.10.10	1ldjA06	1kq8A00
1.10.10.10	1ldjA06	1ku2A03
1.10.10.10	1ldjA06	1kyzA01
1.10.10.10	1ldjA06	1lddA00
1.10.10.10	1ldjA06	1ldjA06
1.10.10.10	1ldjA06	1ldjA07
1.10.10.10	1ldjA06	1lvaA04
1.10.10.10	1ldjA06	1mgtA02
1.10.10.10	1ldjA06	1o57A01
1.10.10.10	1ldjA06	1o7fA02
1.10.10.10	1ldjA06	1opc000
1.10.10.10	1ldjA06	1p4wA00
1.10.10.10	1ldjA06	1p4xA01
1.10.10.10	1ldjA06	1p4xA02
1.10.10.10	1ldjA06	1p6rA00
1.10.10.10	1ldjA06	1pueE00
1.10.10.10	1ldjA06	1r1tA00
1.10.10.10	1ldjA06	1r1uB00
1.10.10.10	1ldjA06	1r7jA00
1.10.10.10	1ldjA06	1repC02
1.10.10.10	1ldjA06	1s7aA00
1.10.10.10	1ldjA06	1s7oB00
1.10.10.10	1ldjA06	1sfe002
1.10.10.10	1ldjA06	1stzA01
1.10.10.10	1ldjA06	1t0fA02
1.10.10.10	1ldjA06	1t6sB01
1.10.10.10	1ldjA06	1tns000
1.10.10.10	1ldjA06	1ub9A00
1.10.10.10	1ldjA06	1ufmA00
1.10.10.10	1ldjA06	1uhmA00
1.10.10.10	1ldjA06	1v3fA00
1.10.10.10	1ldjA06	1w4mA00
1.10.10.10	1ldjA06	1xcbA01
1.10.10.10	1ldjA06	1xgsA02
1.10.10.10	1ldjA06	1yqaA00
1.10.10.10	1ldjA06	2hfh000
1.10.10.10	1ldjA06	2sttA00
1.10.10.10	1ldjA07	1aoy000
1.10.10.10	1ldjA07	1bjaA00
1.10.10.10	1ldjA07	1bm9A00
1.10.10.10	1ldjA07	1fnnB03
1.10.10.10	1ldjA07	1gxqA00
1.10.10.10	1ldjA07	1hkqA00
1.10.10.10	1ldjA07	1hks000
1.10.10.10	1ldjA07	1ldjA07
1.10.10.10	1ldjA07	1o7fA02
1.10.10.10	1ldjA07	1opc000
1.10.10.10	1ldjA07	1p4xA01
1.10.10.10	1ldjA07	1p4xA02
1.10.10.10	1ldjA07	1r1tA00
1.10.10.10	1ldjA07	1r1uB00
1.10.10.10	1ldjA07	1r7jA00
1.10.10.10	1ldjA07	1s7aA00
1.10.10.10	1ldjA07	1s7oB00
1.10.10.10	1ldjA07	1t0fA02
1.10.10.10	1ldjA07	1v3fA00
1.10.10.10	1ldjA07	1w4mA00
1.10.10.10	1lvaA03	1aoy000
1.10.10.10	1lvaA03	1b6a002
1.10.10.10	1lvaA03	1bby000
1.10.10.10	1lvaA03	1bjaA00
1.10.10.10	1lvaA03	1bm9A00
1.10.10.10	1lvaA03	1cf7B00
1.10.10.10	1lvaA03	1d3yA01
1.10.10.10	1lvaA03	1d8jA00
1.10.10.10	1lvaA03	1dp7P00
1.10.10.10	1lvaA03	1dpuA00
1.10.10.10	1lvaA03	1fnnB03
1.10.10.10	1lvaA03	1fp2A02
1.10.10.10	1lvaA03	1fshA00
1.10.10.10	1lvaA03	1ft9A02
1.10.10.10	1lvaA03	1fx7A01
1.10.10.10	1lvaA03	1fy7A01
1.10.10.10	1lvaA03	1g4dA00
1.10.10.10	1lvaA03	1ghc000
1.10.10.10	1lvaA03	1gxqA00
1.10.10.10	1lvaA03	1hkqA00
1.10.10.10	1lvaA03	1hks000
1.10.10.10	1lvaA03	1hsjA03
1.10.10.10	1lvaA03	1hstA00
1.10.10.10	1lvaA03	1hw1A01
1.10.10.10	1lvaA03	1j5yA01
1.10.10.10	1lvaA03	1j9iA00
1.10.10.10	1lvaA03	1jgsA01
1.10.10.10	1lvaA03	1jhfA02
1.10.10.10	1lvaA03	1jxsA00
1.10.10.10	1lvaA03	1kq8A00
1.10.10.10	1lvaA03	1ku2A03
1.10.10.10	1lvaA03	1kyzA01
1.10.10.10	1lvaA03	1lddA00
[truncated: 51,508 more rows]
